# Supplementary material for: Human thymoma-associated mutation of the GTF2I transcription factor impairs thymic epithelial progenitor differentiation in mice
Source: Commun Biol. 2022 Sep 29;5:1037. doi: 10.1038/s42003-022-04002-7 (PMC9522929; doi:10.1038/s42003-022-04002-7)
Supplement: Supplementary file 3 — Supplementary Data 1 [file 42003_2022_4002_MOESM3_ESM.xlsx]

## Sheet: DEseq_basic_DEresults.tsv
Supplementary Data 1 Differentially expressed genes in mutant TECs.
GeneID	baseMean	log2FoldChange	lfcSE	stat	pvalue	padj	Status	external_gene_name
ENSMUSG00000039477.16	5805.53	-4.99669	0.203701	-24.5295	7.16286e-133	1.33179e-128	DOWN	Tnrc18
ENSMUSG00000075014.1	298653	-12.4052	0.53894	-23.0178	3.09108e-117	3.8315e-113	DOWN	Gm10800
ENSMUSG00000046410.10	3219.84	-4.26096	0.204034	-20.8836	7.5434e-97	4.00727e-93	DOWN	Kcnk6
ENSMUSG00000022443.16	18149.8	-4.0424	0.195814	-20.6441	1.10309e-94	5.12744e-91	DOWN	Myh9
ENSMUSG00000028763.17	2938.49	-4.04481	0.197183	-20.5129	1.64982e-93	6.81667e-90	DOWN	Hspg2
ENSMUSG00000029797.12	20498.7	-3.9718	0.196852	-20.1766	1.57155e-90	5.3127e-87	DOWN	Sspo
ENSMUSG00000034918.8	2124.95	-4.43225	0.219636	-20.18	1.46727e-90	5.3127e-87	DOWN	Cdhr2
ENSMUSG00000035929.11	13919.5	-5.56577	0.290749	-19.1429	1.10987e-81	2.57947e-78	DOWN	H2-Q4
ENSMUSG00000020349.4	6127.23	-2.97906	0.155987	-19.0981	2.61849e-81	5.40951e-78	DOWN	Ppp2ca
ENSMUSG00000039621.13	4304.68	-3.36616	0.178949	-18.8108	6.16378e-79	1.14603e-75	DOWN	Prex1
ENSMUSG00000023118.15	3835.99	-3.43483	0.182764	-18.7938	8.49156e-79	1.50365e-75	DOWN	Sympk
ENSMUSG00000075015.3	42555.9	-12.793	0.691089	-18.5113	1.6736e-76	2.70584e-73	DOWN	Gm10801
ENSMUSG00000071659.3	6288.77	-5.08095	0.275192	-18.4633	4.07626e-76	6.06319e-73	DOWN	Hnrnpul2
ENSMUSG00000040712.16	1894.07	-4.09079	0.227165	-18.008	1.68632e-72	2.16233e-69	DOWN	Camta2
ENSMUSG00000044496.6	2323.15	-3.54302	0.198813	-17.8209	4.86594e-71	6.03149e-68	DOWN	2510039O18Rik
ENSMUSG00000005442.13	3808.1	-3.12544	0.175511	-17.8076	6.16637e-71	7.39686e-68	DOWN	Cic
ENSMUSG00000038459.10	2346.6	-3.29295	0.185148	-17.7855	9.15112e-71	1.06342e-67	DOWN	Abhd17c
ENSMUSG00000023991.16	7770.97	-3.32902	0.189901	-17.5303	8.40836e-69	9.19628e-66	DOWN	Foxp4
ENSMUSG00000000031.15	1543.34	-4.91785	0.281441	-17.4738	2.2687e-68	2.4104e-65	DOWN	H19
ENSMUSG00000021782.14	2369.81	-3.28827	0.189214	-17.3786	1.19889e-67	1.23838e-64	DOWN	Dlg5
ENSMUSG00000030084.11	3049.57	-3.3239	0.191391	-17.367	1.46634e-67	1.47371e-64	DOWN	Plxna1
ENSMUSG00000040690.15	2203.82	-3.87109	0.223035	-17.3564	1.76312e-67	1.72535e-64	DOWN	Col16a1
ENSMUSG00000042369.8	791.075	-5.70068	0.333962	-17.0698	2.48864e-65	2.15216e-62	DOWN	Rbm45
ENSMUSG00000060671.12	823.806	-4.81009	0.283209	-16.9842	1.07493e-64	8.88277e-62	DOWN	Atp8b2
ENSMUSG00000056501.3	2433.87	-5.14723	0.30632	-16.8034	2.30359e-63	1.74819e-60	DOWN	Cebpb
ENSMUSG00000061517.8	1109.64	-4.50701	0.270272	-16.6758	1.96406e-62	1.46071e-59	DOWN	Sox21
ENSMUSG00000028080.15	3521.95	-4.02002	0.24248	-16.5788	9.92515e-62	6.83475e-59	DOWN	Lrba
ENSMUSG00000003360.14	1911.25	-4.48071	0.271743	-16.4888	4.41698e-61	2.88158e-58	DOWN	Ddx23
ENSMUSG00000029550.11	2977.91	-3.01579	0.182932	-16.4859	4.63377e-61	2.92053e-58	DOWN	Sppl3
ENSMUSG00000040761.16	2346.87	-3.66969	0.223058	-16.4517	8.15317e-61	4.97023e-58	DOWN	Spen
ENSMUSG00000024012.17	4063.08	-3.61485	0.221739	-16.3023	9.5087e-60	5.61255e-57	DOWN	Mtch1
ENSMUSG00000029765.12	1346.2	-5.174	0.317658	-16.2879	1.20228e-59	6.98564e-57	DOWN	Plxna4
ENSMUSG00000024164.15	30612.7	-2.59283	0.159553	-16.2506	2.21152e-59	1.26519e-56	DOWN	C3
ENSMUSG00000034040.16	3316.9	-3.06994	0.19346	-15.8686	1.0453e-56	5.71624e-54	DOWN	Wbscr17
ENSMUSG00000037679.8	5473.13	-3.86049	0.244276	-15.8038	2.92954e-56	1.57881e-53	DOWN	Inf2
ENSMUSG00000024212.8	2317.4	-2.92483	0.185104	-15.801	3.06107e-56	1.62613e-53	DOWN	Mllt1
ENSMUSG00000075402.1	1620.87	-3.23294	0.205023	-15.7687	5.10967e-56	2.67617e-53	DOWN	Krt76
ENSMUSG00000079487.11	2267.6	-2.86832	0.184554	-15.5419	1.80645e-54	8.9566e-52	DOWN	Med12
ENSMUSG00000034075.10	3537.41	-3.88188	0.2512	-15.4533	7.16441e-54	3.45994e-51	DOWN	Zdhhc5
ENSMUSG00000033955.12	4886.76	-4.26454	0.279297	-15.2689	1.23296e-52	5.52394e-50	DOWN	Tnks1bp1
ENSMUSG00000054920.12	1797.99	-3.47836	0.228677	-15.2108	2.99747e-52	1.32695e-49	DOWN	Klhl5
ENSMUSG00000024456.16	4774.74	-2.42127	0.159834	-15.1487	7.7311e-52	3.34289e-49	DOWN	Diaph1
ENSMUSG00000025153.9	4691.57	-3.50854	0.232753	-15.0741	2.39891e-51	1.0137e-48	DOWN	Fasn
ENSMUSG00000035891.16	557.188	-6.02319	0.400317	-15.0461	3.66422e-51	1.53099e-48	DOWN	Cerk
ENSMUSG00000045672.15	2626.9	-3.14283	0.210161	-14.9544	1.45785e-50	5.89256e-48	DOWN	Col27a1
ENSMUSG00000040327.16	1305.05	-2.9688	0.198993	-14.9191	2.47494e-50	9.68769e-48	DOWN	Cul9
ENSMUSG00000037885.18	1362.21	-3.20386	0.214811	-14.9148	2.64123e-50	1.02309e-47	DOWN	Stk35
ENSMUSG00000021279.4	3195.6	-2.94208	0.198273	-14.8385	8.25396e-50	3.16425e-47	DOWN	Cdc42bpb
ENSMUSG00000049940.7	3675.98	-2.83527	0.191177	-14.8306	9.2886e-50	3.52455e-47	DOWN	Pgrmc2
ENSMUSG00000060166.5	629.401	-4.09329	0.276557	-14.8009	1.4454e-49	5.42914e-47	DOWN	Zdhhc8
ENSMUSG00000020821.17	3291.51	-4.31264	0.291714	-14.7838	1.8637e-49	6.93036e-47	DOWN	Kif1c
ENSMUSG00000025409.14	2090.22	-3.75021	0.255489	-14.6785	8.84709e-49	3.16335e-46	DOWN	Mbd6
ENSMUSG00000063065.13	2591.85	-2.6261	0.179079	-14.6645	1.08779e-48	3.8161e-46	DOWN	Mapk3
ENSMUSG00000042628.7	1210.49	-3.06091	0.208992	-14.6461	1.42756e-48	4.96124e-46	DOWN	Zfyve1
ENSMUSG00000049577.14	624.351	-6.76552	0.464511	-14.5648	4.70334e-48	1.61943e-45	DOWN	Zfpm1
ENSMUSG00000056708.5	6525.44	-2.94524	0.204866	-14.3764	7.27477e-47	2.39398e-44	DOWN	Ier5
ENSMUSG00000034730.16	919.015	-4.5921	0.319657	-14.3657	8.49092e-47	2.76968e-44	DOWN	Adgrb1
ENSMUSG00000039678.12	966.876	-4.83165	0.33839	-14.2783	2.98656e-46	9.57399e-44	DOWN	Tbc1d13
ENSMUSG00000037703.14	1240.31	-5.11465	0.359545	-14.2253	6.37883e-46	2.02738e-43	DOWN	Lzts3
ENSMUSG00000031529.4	1451.59	-2.99287	0.210663	-14.2069	8.30298e-46	2.61656e-43	DOWN	Tnks
ENSMUSG00000020261.15	1355.43	-4.52104	0.319565	-14.1475	1.93535e-45	5.99732e-43	DOWN	Slc36a1
ENSMUSG00000021819.10	3835.52	-2.51944	0.179864	-14.0075	1.4024e-44	4.20562e-42	DOWN	Zswim8
ENSMUSG00000006307.16	2521.85	-3.2252	0.230671	-13.9819	2.01174e-44	5.89044e-42	DOWN	Kmt2b
ENSMUSG00000034275.17	459.694	-4.55281	0.325757	-13.9761	2.18154e-44	6.3377e-42	DOWN	Igsf9b
ENSMUSG00000016356.17	417.988	-4.40566	0.315717	-13.9545	2.95572e-44	8.46835e-42	DOWN	Col20a1
ENSMUSG00000027864.9	2654.58	-2.99381	0.215481	-13.8936	6.92517e-44	1.90755e-41	DOWN	Ptgfrn
ENSMUSG00000029547.10	2563.66	-3.4272	0.246955	-13.8778	8.63096e-44	2.35993e-41	DOWN	Ints1
ENSMUSG00000046556.6	498.742	-4.76692	0.347938	-13.7005	1.00824e-42	2.67803e-40	DOWN	Zfp319
ENSMUSG00000024393.14	12088.1	-3.22645	0.236332	-13.6522	1.95955e-42	5.16794e-40	DOWN	Prrc2a
ENSMUSG00000020827.18	8853.61	-2.68266	0.196896	-13.6247	2.85417e-42	7.47432e-40	DOWN	Mink1
ENSMUSG00000046329.14	454.038	-3.56302	0.262173	-13.5904	4.56844e-42	1.17974e-39	DOWN	Slc25a23
ENSMUSG00000060126.14	25439.3	-2.80354	0.207087	-13.538	9.33031e-42	2.36025e-39	DOWN	Tpt1
ENSMUSG00000045322.10	1018.17	-5.45822	0.405515	-13.46	2.69036e-41	6.7597e-39	DOWN	Tlr9
ENSMUSG00000091337.3	1805.18	-3.97905	0.295863	-13.449	3.12235e-41	7.79247e-39	DOWN	Eid1
ENSMUSG00000020483.14	4112.1	-3.33433	0.249243	-13.3778	8.14715e-41	1.99316e-38	DOWN	Dynll2
ENSMUSG00000061983.6	11969	-4.24251	0.317226	-13.3738	8.60265e-41	2.09084e-38	DOWN	Rps12
ENSMUSG00000071076.5	14458.4	-4.25167	0.319009	-13.3277	1.59658e-40	3.85523e-38	DOWN	Jund
ENSMUSG00000034863.7	1093.47	-4.31667	0.32451	-13.3021	2.25027e-40	5.36401e-38	DOWN	Ano8
ENSMUSG00000070327.14	9389.66	-2.52489	0.191154	-13.2087	7.81707e-40	1.83978e-37	DOWN	Rnf213
ENSMUSG00000035203.16	2905.7	-2.27411	0.172419	-13.1895	1.00915e-39	2.36014e-37	DOWN	Epn1
ENSMUSG00000039361.10	4655.01	-2.02389	0.154691	-13.0835	4.09268e-39	9.45282e-37	DOWN	Picalm
ENSMUSG00000025207.15	1229.42	-4.7664	0.364866	-13.0634	5.32633e-39	1.21512e-36	DOWN	Sema4g
ENSMUSG00000038467.15	4457.2	-3.28577	0.252231	-13.0268	8.612e-39	1.94088e-36	DOWN	Chmp4b
ENSMUSG00000059325.14	1517.79	-3.08994	0.237251	-13.0239	8.94286e-39	2.00331e-36	DOWN	Hopx
ENSMUSG00000036565.7	2656.6	-4.56549	0.350735	-13.0169	9.80237e-39	2.1827e-36	DOWN	Ttyh3
ENSMUSG00000000631.20	7220.38	-1.95732	0.151183	-12.9467	2.45215e-38	5.3956e-36	DOWN	Myo18a
ENSMUSG00000032562.13	8896.46	-2.77714	0.214553	-12.9438	2.54627e-38	5.56975e-36	DOWN	Gnai2
ENSMUSG00000030157.5	2221.34	-2.68663	0.207626	-12.9398	2.68498e-38	5.83882e-36	DOWN	Clec2d
ENSMUSG00000041936.18	5321.92	-2.23275	0.17347	-12.8711	6.54878e-38	1.40765e-35	DOWN	Agrn
ENSMUSG00000033545.14	2656.17	-2.16475	0.168388	-12.8557	7.99144e-38	1.70787e-35	DOWN	Znrf1
ENSMUSG00000039976.4	3111.95	-2.83693	0.220973	-12.8384	9.99634e-38	2.12414e-35	DOWN	Tbc1d16
ENSMUSG00000052353.13	1448.42	-3.25767	0.253964	-12.8273	1.15327e-37	2.4229e-35	DOWN	Cemip
ENSMUSG00000041164.15	7410.99	-2.74651	0.214254	-12.8189	1.28457e-37	2.68359e-35	DOWN	Zmiz2
ENSMUSG00000050541.14	336.164	-4.1785	0.326618	-12.7932	1.78868e-37	3.69521e-35	DOWN	Adra1b
ENSMUSG00000041695.2	677.989	-3.76574	0.294512	-12.7864	1.95398e-37	4.0144e-35	DOWN	Kcnj2
ENSMUSG00000018707.13	18183.4	-2.83345	0.222307	-12.7457	3.29569e-37	6.66052e-35	DOWN	Dync1h1
ENSMUSG00000066900.11	2301.66	-2.67087	0.210457	-12.6908	6.64807e-37	1.31497e-34	DOWN	Suds3
ENSMUSG00000032312.6	4531.15	-2.43816	0.192353	-12.6754	8.09045e-37	1.58343e-34	DOWN	Csk
ENSMUSG00000024042.6	6462.36	-3.97594	0.314327	-12.6491	1.13209e-36	2.20409e-34	DOWN	Sik1
ENSMUSG00000095280.1	23241.3	-12.645	1.00063	-12.637	1.32076e-36	2.55801e-34	DOWN	Gm21738
ENSMUSG00000031540.13	2949.31	-2.50295	0.19874	-12.5941	2.27469e-36	4.33778e-34	DOWN	Kat6a
ENSMUSG00000038055.12	1228.01	-2.53012	0.200921	-12.5926	2.31904e-36	4.39979e-34	DOWN	Dexi
ENSMUSG00000030091.17	1304.56	-2.93709	0.233319	-12.5883	2.44904e-36	4.62285e-34	DOWN	Nup210
ENSMUSG00000046034.7	2734.25	-2.45254	0.195021	-12.5758	2.87003e-36	5.39014e-34	DOWN	Otulin
ENSMUSG00000038615.17	15393.1	-1.90864	0.151939	-12.5618	3.42243e-36	6.36332e-34	DOWN	Nfe2l1
ENSMUSG00000038390.11	1247.03	-3.00922	0.240466	-12.5141	6.24919e-36	1.14474e-33	DOWN	Gpr162
ENSMUSG00000017781.17	2613.26	-3.23518	0.258666	-12.5072	6.82241e-36	1.23755e-33	DOWN	Pitpna
ENSMUSG00000003378.9	391.846	-5.67474	0.453964	-12.5004	7.42615e-36	1.33405e-33	DOWN	Grik5
ENSMUSG00000038545.13	3242.91	-2.38255	0.191139	-12.4651	1.15778e-35	2.06987e-33	DOWN	Cul7
ENSMUSG00000009630.9	2108.63	-2.90365	0.232955	-12.4644	1.16683e-35	2.07606e-33	DOWN	Ppp2cb
ENSMUSG00000029833.17	1491.73	-2.55223	0.205691	-12.4081	2.36114e-35	4.14158e-33	DOWN	Trim24
ENSMUSG00000015165.16	7228.35	-2.97014	0.239676	-12.3923	2.8771e-35	5.02291e-33	DOWN	Hnrnpl
ENSMUSG00000047810.8	2956.93	-5.37702	0.434223	-12.3831	3.22674e-35	5.60699e-33	DOWN	Ccdc88b
ENSMUSG00000031028.14	422.584	-5.94622	0.481488	-12.3497	4.8921e-35	8.42211e-33	DOWN	Tub
ENSMUSG00000041130.9	1693.62	-3.2285	0.262086	-12.3185	7.20229e-35	1.22855e-32	DOWN	Zfp598
ENSMUSG00000003345.15	2628.27	-2.78149	0.228069	-12.1958	3.27119e-34	5.45482e-32	DOWN	Csnk1g2
ENSMUSG00000056612.6	871.564	-3.3555	0.275554	-12.1773	4.10827e-34	6.8201e-32	DOWN	Ppp1r14b
ENSMUSG00000044308.17	2779.89	-2.68351	0.221107	-12.1367	6.74978e-34	1.10572e-31	DOWN	Ubr3
ENSMUSG00000032528.4	598.49	-2.76915	0.228347	-12.1269	7.60315e-34	1.24005e-31	DOWN	Vipr1
ENSMUSG00000089682.9	1268.37	-2.81105	0.232348	-12.0985	1.07579e-33	1.74691e-31	DOWN	Bcl2l2
ENSMUSG00000041530.16	2043.38	-2.27976	0.188518	-12.0931	1.14866e-33	1.84909e-31	DOWN	Ago1
ENSMUSG00000027134.4	1375.51	-2.50169	0.20741	-12.0616	1.68537e-33	2.6898e-31	DOWN	Lpcat4
ENSMUSG00000054843.8	3651.65	-2.78895	0.231597	-12.0422	2.13092e-33	3.38634e-31	DOWN	Atrnl1
ENSMUSG00000034037.14	5799.3	-2.73434	0.227443	-12.0221	2.71937e-33	4.28485e-31	DOWN	Fgd5
ENSMUSG00000022438.6	428.046	-3.65913	0.304747	-12.0071	3.25997e-33	5.07218e-31	DOWN	Parvb
ENSMUSG00000033256.14	551.443	-7.21644	0.601451	-11.9984	3.62339e-33	5.61414e-31	DOWN	Shf
ENSMUSG00000032280.16	4927.55	-2.30133	0.191935	-11.9902	4.00179e-33	6.17471e-31	DOWN	Tle3
ENSMUSG00000041702.6	701.739	-2.9057	0.242656	-11.9746	4.82992e-33	7.42171e-31	DOWN	Btbd7
ENSMUSG00000029311.16	777.967	-7.39318	0.618931	-11.9451	6.88771e-33	1.0497e-30	DOWN	Hsd17b11
ENSMUSG00000054871.4	2298.93	-4.05736	0.340082	-11.9305	8.20392e-33	1.24519e-30	DOWN	Tmem158
ENSMUSG00000095742.1	409.537	-4.05047	0.340672	-11.8896	1.33971e-32	2.02514e-30	DOWN	CAAA01147332.1
ENSMUSG00000027790.14	512.608	-2.73413	0.230645	-11.8543	2.04451e-32	3.07803e-30	DOWN	Sis
ENSMUSG00000109446.1	1285.23	-5.13733	0.433834	-11.8417	2.37631e-32	3.54882e-30	DOWN	RP24-199E5.2
ENSMUSG00000033526.16	2177.66	-3.33745	0.281998	-11.835	2.57302e-32	3.82721e-30	DOWN	Ppip5k1
ENSMUSG00000033287.15	916.476	-3.56753	0.301511	-11.8322	2.66066e-32	3.94181e-30	DOWN	Kctd17
ENSMUSG00000048047.3	1205.85	-2.92736	0.247731	-11.8167	3.20032e-32	4.7225e-30	DOWN	Zbtb33
ENSMUSG00000026426.10	1904.14	-2.63489	0.223224	-11.8038	3.73205e-32	5.46378e-30	DOWN	Arl8a
ENSMUSG00000030451.15	6279.74	-3.01193	0.255184	-11.803	3.76637e-32	5.49241e-30	DOWN	Herc2
ENSMUSG00000029648.13	1000.74	-3.07816	0.260915	-11.7976	4.01791e-32	5.83632e-30	DOWN	Flt1
ENSMUSG00000037989.15	2305.08	-2.79728	0.237406	-11.7827	4.79492e-32	6.91101e-30	DOWN	Wnk2
ENSMUSG00000037411.10	1314.54	-3.17942	0.270081	-11.7721	5.43639e-32	7.80531e-30	DOWN	Serpine1
ENSMUSG00000057177.12	2192.24	-2.55968	0.218293	-11.7259	9.39002e-32	1.33784e-29	DOWN	Gsk3a
ENSMUSG00000024687.10	2595.72	-4.54853	0.388022	-11.7224	9.79172e-32	1.38975e-29	DOWN	Osbp
ENSMUSG00000090877.3	24261.5	-2.97676	0.254636	-11.6903	1.42928e-31	2.02088e-29	DOWN	Hspa1b
ENSMUSG00000039262.16	4937.47	-2.4924	0.21325	-11.6877	1.47328e-31	2.06737e-29	DOWN	Prrc2b
ENSMUSG00000063146.11	2069.23	-2.20943	0.189199	-11.6778	1.655e-31	2.31364e-29	DOWN	Clip2
ENSMUSG00000020519.5	471.135	-3.23105	0.276841	-11.6711	1.7902e-31	2.48398e-29	DOWN	Sap30l
ENSMUSG00000025576.17	297.377	-4.97254	0.427714	-11.6258	3.04605e-31	4.19519e-29	DOWN	Rbfox3
ENSMUSG00000025223.14	2200.76	-2.65819	0.228742	-11.6209	3.22694e-31	4.42794e-29	DOWN	Ldb1
ENSMUSG00000042903.8	728.933	-5.23168	0.450272	-11.6189	3.30269e-31	4.51522e-29	DOWN	Foxo4
ENSMUSG00000058301.6	2958.47	-2.17922	0.188842	-11.5399	8.30297e-31	1.10269e-28	DOWN	Upf1
ENSMUSG00000039852.16	3738.15	-2.72955	0.236965	-11.5188	1.06104e-30	1.3942e-28	DOWN	Rere
ENSMUSG00000055239.10	1660.92	-2.35948	0.205292	-11.4933	1.42629e-30	1.85447e-28	DOWN	Kcmf1
ENSMUSG00000018363.16	1003.54	-2.17282	0.189103	-11.4901	1.47907e-30	1.91641e-28	DOWN	Smurf2
ENSMUSG00000037434.7	1612.59	-2.79949	0.243802	-11.4826	1.61297e-30	2.08263e-28	DOWN	Slc30a1
ENSMUSG00000038777.19	860.705	-4.4433	0.387011	-11.4811	1.64271e-30	2.11369e-28	DOWN	Sema6c
ENSMUSG00000006576.16	829.892	-2.53505	0.220947	-11.4735	1.79188e-30	2.29769e-28	DOWN	Slc4a3
ENSMUSG00000004677.15	2949.31	-2.18297	0.190495	-11.4594	2.10929e-30	2.6954e-28	DOWN	Myo9b
ENSMUSG00000041688.16	2803.39	-2.08355	0.1828	-11.398	4.27917e-30	5.39407e-28	DOWN	Amot
ENSMUSG00000037331.15	5999.18	-2.70757	0.237862	-11.383	5.08331e-30	6.32201e-28	DOWN	Larp1
ENSMUSG00000102336.1	1519.49	-2.92338	0.25682	-11.383	5.08192e-30	6.32201e-28	DOWN	Gm37233
ENSMUSG00000017478.15	2297.89	-2.02715	0.178312	-11.3686	5.99637e-30	7.40801e-28	DOWN	Zc3h18
ENSMUSG00000058239.13	1825.29	-2.86559	0.252077	-11.3679	6.04356e-30	7.44159e-28	DOWN	Usf2
ENSMUSG00000063410.7	2754.45	-2.37384	0.208833	-11.3672	6.09407e-30	7.47902e-28	DOWN	Stk24
ENSMUSG00000004562.16	3966.27	-2.19957	0.193674	-11.3571	6.84116e-30	8.31358e-28	DOWN	Arhgef40
ENSMUSG00000042423.8	2875	-2.68759	0.236639	-11.3573	6.81931e-30	8.31358e-28	DOWN	Fbrs
ENSMUSG00000033253.18	1752.12	-3.39852	0.299324	-11.354	7.0871e-30	8.55653e-28	DOWN	Szt2
ENSMUSG00000060862.9	655.884	-2.70179	0.237959	-11.354	7.08085e-30	8.55653e-28	DOWN	Zbtb40
ENSMUSG00000015709.9	3297.86	-2.07865	0.183375	-11.3356	8.74712e-30	1.05265e-27	DOWN	Arnt2
ENSMUSG00000040479.11	3496.37	-2.40091	0.211912	-11.3298	9.3461e-30	1.12111e-27	DOWN	Dgkz
ENSMUSG00000019982.14	1967.54	-2.38617	0.210795	-11.3199	1.0464e-29	1.25117e-27	DOWN	Myb
ENSMUSG00000026074.14	4215.41	-3.0959	0.274031	-11.2976	1.34823e-29	1.60177e-27	DOWN	Map4k4
ENSMUSG00000030678.7	2219.35	-2.8899	0.256222	-11.2789	1.66808e-29	1.96918e-27	DOWN	Maz
ENSMUSG00000025261.17	10011.8	-2.67035	0.237087	-11.2632	1.99453e-29	2.34711e-27	DOWN	Huwe1
ENSMUSG00000034135.14	2236.67	-2.67594	0.237868	-11.2497	2.32452e-29	2.70971e-27	DOWN	Sik3
ENSMUSG00000038406.16	3084.75	-2.44421	0.218253	-11.199	4.12572e-29	4.77941e-27	DOWN	Scaf1
ENSMUSG00000030739.18	3632.22	-2.89486	0.2588	-11.1857	4.79048e-29	5.51514e-27	DOWN	Myh14
ENSMUSG00000002603.15	662.539	-5.1123	0.457078	-11.1848	4.84224e-29	5.55752e-27	DOWN	Tgfb1
ENSMUSG00000037692.14	976.461	-2.80446	0.251621	-11.1455	7.52823e-29	8.58726e-27	DOWN	Ahdc1
ENSMUSG00000051951.5	459.722	-3.42525	0.307375	-11.1435	7.69952e-29	8.75579e-27	DOWN	Xkr4
ENSMUSG00000029538.13	1145.46	-2.55	0.229086	-11.1312	8.84542e-29	1.00282e-26	DOWN	Srsf9
ENSMUSG00000066036.14	9291.55	-2.32449	0.208884	-11.1281	9.15403e-29	1.03466e-26	DOWN	Ubr4
ENSMUSG00000031953.1	356.986	-2.92074	0.262587	-11.1229	9.70258e-29	1.09333e-26	DOWN	Tmem170
ENSMUSG00000064345.1	26208.3	-2.7784	0.249927	-11.1168	1.03881e-28	1.16705e-26	DOWN	mt-Nd2
ENSMUSG00000020532.18	1788.25	-3.43107	0.308851	-11.1091	1.13249e-28	1.26846e-26	DOWN	Acaca
ENSMUSG00000039208.15	2025.15	-2.90842	0.261888	-11.1056	1.17831e-28	1.31582e-26	DOWN	Metrnl
ENSMUSG00000035722.15	5165.86	-3.2369	0.291569	-11.1017	1.2313e-28	1.36678e-26	DOWN	Abca7
ENSMUSG00000029291.11	1301.16	-2.72086	0.245477	-11.084	1.50028e-28	1.65547e-26	DOWN	Rufy3
ENSMUSG00000029030.14	3079.56	-2.04779	0.185016	-11.0682	1.78971e-28	1.969e-26	DOWN	Tprgl
ENSMUSG00000001435.14	2237.48	-3.17389	0.287452	-11.0414	2.41127e-28	2.62949e-26	DOWN	Col18a1
ENSMUSG00000031309.15	1816.56	-2.5595	0.232009	-11.0319	2.68118e-28	2.91527e-26	DOWN	Rps6ka3
ENSMUSG00000038970.7	3258.9	-3.81975	0.348056	-10.9745	5.06705e-28	5.39895e-26	DOWN	Lmtk2
ENSMUSG00000016028.9	8051.37	-3.00493	0.274015	-10.9663	5.55022e-28	5.89688e-26	DOWN	Celsr1
ENSMUSG00000054000.5	383.727	-7.64465	0.697401	-10.9616	5.84342e-28	6.19069e-26	DOWN	Tusc1
ENSMUSG00000091387.1	1000.2	-3.10009	0.282874	-10.9593	5.99818e-28	6.3366e-26	DOWN	Gcnt4
ENSMUSG00000035901.14	657.45	-3.26677	0.298199	-10.955	6.28843e-28	6.6244e-26	DOWN	Dennd5a
ENSMUSG00000034902.17	2446.72	-2.56144	0.233898	-10.9511	6.56398e-28	6.89515e-26	DOWN	Pip5k1c
ENSMUSG00000024050.15	1241.94	-2.29567	0.209839	-10.9401	7.40797e-28	7.7598e-26	DOWN	Wiz
ENSMUSG00000109486.1	469.448	-3.0969	0.283294	-10.9317	8.1288e-28	8.46715e-26	DOWN	RP24-342P18.3
ENSMUSG00000070604.5	475.313	-4.88132	0.446762	-10.926	8.6582e-28	8.96835e-26	DOWN	Vsig10l
ENSMUSG00000037119.3	2834.85	-2.10482	0.192775	-10.9185	9.40149e-28	9.71122e-26	DOWN	D15Ertd621e
ENSMUSG00000025195.8	943.639	-2.72417	0.249837	-10.9038	1.10543e-27	1.13554e-25	DOWN	Dnmbp
ENSMUSG00000000538.18	2951.17	-2.15166	0.197419	-10.899	1.16561e-27	1.19078e-25	DOWN	Tom1l2
ENSMUSG00000059995.12	1572.2	-2.03444	0.186922	-10.8839	1.37572e-27	1.40157e-25	DOWN	Atxn7l3
ENSMUSG00000030530.15	3596.89	-2.5466	0.23408	-10.8792	1.44849e-27	1.47169e-25	DOWN	Furin
ENSMUSG00000055024.12	2955.83	-2.20172	0.20267	-10.8635	1.71949e-27	1.73282e-25	DOWN	Ep300
ENSMUSG00000022095.9	1130.47	-3.50191	0.32257	-10.8563	1.86143e-27	1.86575e-25	DOWN	Fam160b2
ENSMUSG00000024180.13	1703.76	-3.30992	0.305285	-10.8421	2.17523e-27	2.16858e-25	DOWN	Tmem8
ENSMUSG00000039158.11	840.276	-2.52504	0.233177	-10.8289	2.51274e-27	2.48507e-25	DOWN	Akna
ENSMUSG00000032637.15	5711.35	-2.64791	0.244594	-10.8257	2.59974e-27	2.56429e-25	DOWN	Atxn2l
ENSMUSG00000021730.8	266.763	-6.15059	0.569397	-10.8019	3.37041e-27	3.30691e-25	DOWN	Hcn1
ENSMUSG00000056752.16	2896.1	-2.58923	0.240428	-10.7693	4.80831e-27	4.66845e-25	DOWN	Dnah9
ENSMUSG00000048087.5	176.926	-4.7347	0.440167	-10.7566	5.5173e-27	5.329e-25	DOWN	Gm4737
ENSMUSG00000033902.11	857.748	-2.3911	0.222618	-10.7408	6.54879e-27	6.3089e-25	DOWN	Mapkbp1
ENSMUSG00000045795.10	950.758	-2.32244	0.216285	-10.7378	6.76044e-27	6.49596e-25	DOWN	Whamm
ENSMUSG00000040111.14	6876	-2.53277	0.236216	-10.7222	8.00461e-27	7.65191e-25	DOWN	Gramd1b
ENSMUSG00000036422.10	472.419	-7.95448	0.741896	-10.7218	8.04031e-27	7.66633e-25	DOWN	Pcdh8
ENSMUSG00000014498.9	2075.78	-2.10484	0.196425	-10.7158	8.58378e-27	8.16359e-25	DOWN	Ankrd52
ENSMUSG00000006058.10	1185.16	-2.35985	0.220244	-10.7147	8.68287e-27	8.23676e-25	DOWN	Snf8
ENSMUSG00000026269.14	3009.86	-2.60395	0.243309	-10.7022	9.9353e-27	9.40086e-25	DOWN	Rnpepl1
ENSMUSG00000058997.7	1813.81	-2.34012	0.218942	-10.6883	1.15448e-26	1.08137e-24	DOWN	Vwa8
ENSMUSG00000026175.12	2134.98	-2.07414	0.194401	-10.6694	1.41561e-26	1.31602e-24	DOWN	Vil1
ENSMUSG00000039000.8	1834.8	-2.17643	0.204101	-10.6635	1.50848e-26	1.39538e-24	DOWN	Ube3c
ENSMUSG00000007670.9	2950.74	-2.78297	0.261896	-10.6263	2.2496e-26	2.06553e-24	DOWN	Khsrp
ENSMUSG00000022075.6	744.411	-2.53797	0.238837	-10.6264	2.24689e-26	2.06553e-24	DOWN	Rhobtb2
ENSMUSG00000036246.14	618.397	-2.9818	0.281454	-10.5943	3.16751e-26	2.87988e-24	DOWN	Gmip
ENSMUSG00000051331.14	432.477	-3.47328	0.327893	-10.5927	3.22081e-26	2.9212e-24	DOWN	Cacna1c
ENSMUSG00000010277.7	5604.96	-2.38733	0.225459	-10.5887	3.36099e-26	3.03354e-24	DOWN	2610507B11Rik
ENSMUSG00000032875.8	1922.48	-2.1647	0.204447	-10.588	3.38575e-26	3.04848e-24	DOWN	Arhgef17
ENSMUSG00000022096.14	1993.13	-5.56529	0.527794	-10.5444	5.38921e-26	4.81738e-24	DOWN	Hr
ENSMUSG00000044857.7	1811.48	-2.7226	0.258835	-10.5187	7.08791e-26	6.30552e-24	DOWN	Lemd2
ENSMUSG00000035936.6	583.303	-2.66513	0.253493	-10.5136	7.47766e-26	6.62058e-24	DOWN	Aldh5a1
ENSMUSG00000031921.17	799.396	-2.44486	0.232566	-10.5125	7.56524e-26	6.68221e-24	DOWN	Terf2
ENSMUSG00000018765.5	2259.05	-3.21776	0.306465	-10.4996	8.67597e-26	7.61777e-24	DOWN	Fxr2
ENSMUSG00000030657.11	1432.38	-6.06241	0.577551	-10.4967	8.94111e-26	7.82316e-24	DOWN	Xylt1
ENSMUSG00000026725.17	1035.75	-3.10283	0.296062	-10.4804	1.06331e-25	9.23842e-24	DOWN	Tnn
ENSMUSG00000107881.1	540.914	-4.25549	0.40701	-10.4555	1.38258e-25	1.18736e-23	DOWN	Gm44250
ENSMUSG00000055632.17	1262.92	-2.21883	0.212961	-10.419	2.03172e-25	1.73284e-23	DOWN	Hmcn2
ENSMUSG00000018209.15	2716.67	-1.99776	0.191765	-10.4178	2.05743e-25	1.75075e-23	DOWN	Stk4
ENSMUSG00000013787.15	5067.61	-1.88878	0.181595	-10.4011	2.45173e-25	2.06805e-23	DOWN	Ehmt2
ENSMUSG00000036606.16	12657	-2.16875	0.208565	-10.3985	2.51992e-25	2.12004e-23	DOWN	Plxnb2
ENSMUSG00000014859.8	881.197	-2.33441	0.224578	-10.3946	2.62291e-25	2.2017e-23	DOWN	E2f4
ENSMUSG00000011179.7	7298.28	-1.97415	0.190094	-10.3851	2.89758e-25	2.41591e-23	DOWN	Odc1
ENSMUSG00000020741.17	2097.55	-1.93767	0.187064	-10.3583	3.83619e-25	3.18421e-23	DOWN	Cluh
ENSMUSG00000061130.12	1500.08	-2.99111	0.288824	-10.3561	3.92494e-25	3.25062e-23	DOWN	Ppm1b
ENSMUSG00000026131.17	7015.84	-1.55278	0.15024	-10.3353	4.87756e-25	4.0306e-23	DOWN	Dst
ENSMUSG00000019699.15	1999.67	-2.36449	0.228992	-10.3256	5.3954e-25	4.43879e-23	DOWN	Akt3
ENSMUSG00000020307.14	1211.88	-3.11465	0.301734	-10.3225	5.5746e-25	4.5761e-23	DOWN	Cdc34
ENSMUSG00000022558.15	2895.53	-2.16542	0.210017	-10.3107	6.30218e-25	5.16195e-23	DOWN	Mroh1
ENSMUSG00000035342.13	2538.91	-2.73237	0.265181	-10.3038	6.77463e-25	5.53673e-23	DOWN	Lzts2
ENSMUSG00000039148.4	2662.24	-2.01495	0.195633	-10.2996	7.07357e-25	5.76837e-23	DOWN	Sart1
ENSMUSG00000020358.17	8816.42	-2.82445	0.274323	-10.2961	7.33907e-25	5.95875e-23	DOWN	Hnrnpab
ENSMUSG00000030189.15	4256.59	-2.9254	0.285131	-10.2598	1.06876e-24	8.63979e-23	DOWN	Ybx3
ENSMUSG00000007097.14	10230.8	-3.07341	0.299947	-10.2465	1.22697e-24	9.89719e-23	DOWN	Atp1a2
ENSMUSG00000037373.12	4046.68	-2.06104	0.201183	-10.2446	1.25181e-24	1.00757e-22	DOWN	Ctbp1
ENSMUSG00000027357.16	524.465	-2.60488	0.254496	-10.2354	1.37582e-24	1.10261e-22	DOWN	Crls1
ENSMUSG00000042524.13	5416.13	-3.39213	0.331714	-10.2261	1.51552e-24	1.21196e-22	DOWN	Sun2
ENSMUSG00000001027.7	342.319	-7.26171	0.710688	-10.2179	1.64944e-24	1.31622e-22	DOWN	Scn4a
ENSMUSG00000031748.15	246.715	-6.35218	0.62265	-10.2019	1.94529e-24	1.54899e-22	DOWN	Gnao1
ENSMUSG00000049804.9	1739.88	-3.76017	0.368805	-10.1956	2.07565e-24	1.64925e-22	DOWN	Armcx4
ENSMUSG00000007836.6	4963.95	-4.11338	0.403518	-10.1938	2.11331e-24	1.6756e-22	DOWN	Hnrnpa0
ENSMUSG00000041258.16	1502.95	-1.94226	0.190745	-10.1825	2.37346e-24	1.87388e-22	DOWN	Zfp236
ENSMUSG00000041313.14	1586.09	-1.84918	0.181601	-10.1827	2.36943e-24	1.87388e-22	DOWN	Slc7a1
ENSMUSG00000020609.14	1413.22	-4.52802	0.444722	-10.1817	2.39349e-24	1.87773e-22	DOWN	Apob
ENSMUSG00000024392.17	6640.09	-2.67255	0.262482	-10.1818	2.39003e-24	1.87773e-22	DOWN	Bag6
ENSMUSG00000034227.7	2751.69	-2.0918	0.205443	-10.1819	2.38931e-24	1.87773e-22	DOWN	Foxj1
ENSMUSG00000037674.15	1155.91	-2.25606	0.221594	-10.181	2.40952e-24	1.88632e-22	DOWN	Rfx7
ENSMUSG00000040007.8	1825.56	-2.86121	0.281517	-10.1636	2.88324e-24	2.23833e-22	DOWN	Bahd1
ENSMUSG00000037428.14	1828.83	-3.34312	0.330594	-10.1125	4.86414e-24	3.74488e-22	DOWN	Vgf
ENSMUSG00000040860.16	324.341	-6.79274	0.672269	-10.1042	5.293e-24	4.04991e-22	DOWN	Crocc
ENSMUSG00000068966.10	267.773	-6.80532	0.673681	-10.1017	5.42919e-24	4.14558e-22	DOWN	Zbtb34
ENSMUSG00000003199.16	1433.11	-3.02585	0.300429	-10.0717	7.36583e-24	5.57853e-22	DOWN	Mpnd
ENSMUSG00000044322.6	755.397	-8.95582	0.890706	-10.0547	8.75528e-24	6.61736e-22	DOWN	Dsc1
ENSMUSG00000060183.6	4016.82	-2.85939	0.284531	-10.0495	9.23534e-24	6.96603e-22	DOWN	Cxcl11
ENSMUSG00000029577.13	2763.68	-1.73913	0.173092	-10.0474	9.4299e-24	7.08405e-22	DOWN	Ube3b
ENSMUSG00000022770.16	2957.32	-2.24916	0.223975	-10.042	9.96393e-24	7.47013e-22	DOWN	Dlg1
ENSMUSG00000030125.11	1230.99	-2.16344	0.215762	-10.027	1.15996e-23	8.64416e-22	DOWN	Lrrc23
ENSMUSG00000038387.8	662.088	-3.86144	0.385264	-10.0228	1.20983e-23	8.99775e-22	DOWN	Rras
ENSMUSG00000021972.14	1218.06	-1.93147	0.192733	-10.0215	1.22639e-23	9.10268e-22	DOWN	Hmbox1
ENSMUSG00000109336.1	3187.23	-1.91294	0.191185	-10.0057	1.43856e-23	1.06562e-21	DOWN	Samd4b
ENSMUSG00000034974.12	1316.12	-2.93723	0.294142	-9.98576	1.75956e-23	1.29566e-21	DOWN	Dapk3
ENSMUSG00000015846.14	2256.16	-2.15213	0.215884	-9.9689	2.08532e-23	1.52647e-21	DOWN	Rxra
ENSMUSG00000022994.8	2070.85	-2.48622	0.249953	-9.94676	2.60534e-23	1.88854e-21	DOWN	Adcy6
ENSMUSG00000020029.5	4285.77	-2.24303	0.225528	-9.94567	2.63405e-23	1.90194e-21	DOWN	Nudt4
ENSMUSG00000055320.16	1523.16	-2.11044	0.212713	-9.92152	3.35614e-23	2.41395e-21	DOWN	Tead1
ENSMUSG00000022208.11	338.513	-7.7637	0.78423	-9.89977	4.17238e-23	2.99526e-21	DOWN	Jph4
ENSMUSG00000033857.12	1352.39	-5.51404	0.557155	-9.89678	4.29895e-23	3.08017e-21	DOWN	Engase
ENSMUSG00000022263.9	2341.06	-1.89718	0.192369	-9.8622	6.0702e-23	4.33256e-21	DOWN	Trio
ENSMUSG00000070720.3	335.009	-4.63668	0.470213	-9.8608	6.15556e-23	4.38507e-21	DOWN	Tmem200b
ENSMUSG00000030034.11	700.974	-3.46478	0.351921	-9.84532	7.18071e-23	5.10558e-21	DOWN	Ino80b
ENSMUSG00000025402.12	727.31	-1.84146	0.187055	-9.84447	7.24179e-23	5.13918e-21	DOWN	Nab2
ENSMUSG00000021067.7	776.998	-2.17888	0.221404	-9.84122	7.47996e-23	5.28802e-21	DOWN	Sav1
ENSMUSG00000005575.15	2481.51	-3.00535	0.306098	-9.81827	9.39419e-23	6.57877e-21	DOWN	Ube2m
ENSMUSG00000025912.16	179.503	-5.82585	0.593688	-9.81297	9.90097e-23	6.92063e-21	DOWN	Mybl1
ENSMUSG00000049100.15	819.138	-3.19244	0.325463	-9.80891	1.03081e-22	7.19167e-21	DOWN	Pcdh10
ENSMUSG00000034456.15	180.801	-5.89336	0.601526	-9.79735	1.15574e-22	8.03318e-21	DOWN	Uroc1
ENSMUSG00000005864.7	319.29	-6.96052	0.710508	-9.79655	1.16494e-22	8.07592e-21	DOWN	Cnga2
ENSMUSG00000031441.15	8112.72	-2.24239	0.228899	-9.79644	1.16624e-22	8.07592e-21	DOWN	Atp11a
ENSMUSG00000015647.9	3575.73	-2.54191	0.259975	-9.77752	1.40616e-22	9.66533e-21	DOWN	Lama5
ENSMUSG00000027782.10	3015.82	-2.19791	0.224897	-9.77297	1.47076e-22	1.00907e-20	DOWN	Kpna4
ENSMUSG00000095115.2	3458.76	-2.80641	0.287233	-9.77048	1.5073e-22	1.03224e-20	DOWN	Itpripl2
ENSMUSG00000026463.17	3798.96	-2.27778	0.233203	-9.76735	1.55469e-22	1.06273e-20	DOWN	Atp2b4
ENSMUSG00000063382.5	2338.8	-3.63529	0.372544	-9.75802	1.70443e-22	1.16083e-20	DOWN	Bcl9l
ENSMUSG00000024914.16	2023.96	-2.0785	0.213163	-9.75076	1.83095e-22	1.23567e-20	DOWN	Drap1
ENSMUSG00000022623.15	324.614	-3.09611	0.317575	-9.74922	1.85893e-22	1.25229e-20	DOWN	Shank3
ENSMUSG00000070047.12	10127.5	-2.46224	0.252766	-9.74118	2.01198e-22	1.3505e-20	DOWN	Fat1
ENSMUSG00000029478.16	6035.63	-3.32222	0.341585	-9.7259	2.33838e-22	1.56394e-20	DOWN	Ncor2
ENSMUSG00000053293.9	1525.88	-2.34444	0.241058	-9.72563	2.34451e-22	1.56522e-20	DOWN	Pom121
ENSMUSG00000028760.16	2748.62	-1.6688	0.171613	-9.72418	2.3781e-22	1.5848e-20	DOWN	Eif4g3
ENSMUSG00000070691.10	2442.67	-2.20164	0.226532	-9.7189	2.50466e-22	1.66318e-20	DOWN	Runx3
ENSMUSG00000049580.12	378.416	-4.64088	0.477939	-9.7102	2.72804e-22	1.80507e-20	DOWN	Tsku
ENSMUSG00000026442.14	4240.77	-2.39985	0.247298	-9.70429	2.89071e-22	1.90931e-20	DOWN	Nfasc
ENSMUSG00000028381.8	1131.13	-2.50479	0.258484	-9.69031	3.31528e-22	2.18585e-20	DOWN	Ugcg
ENSMUSG00000034957.10	5598.87	-4.10567	0.424818	-9.66452	4.26609e-22	2.80281e-20	DOWN	Cebpa
ENSMUSG00000031751.13	3440.99	-1.67234	0.173321	-9.64885	4.9711e-22	3.25449e-20	DOWN	Amfr
ENSMUSG00000001036.17	1246.91	-2.54945	0.264311	-9.64567	5.12728e-22	3.35085e-20	DOWN	Epn2
ENSMUSG00000028931.11	255.677	-3.90894	0.405339	-9.64362	5.231e-22	3.41263e-20	DOWN	Kcnab2
ENSMUSG00000016262.14	213.143	-5.21055	0.540805	-9.6348	5.7004e-22	3.70586e-20	DOWN	Sertad4
ENSMUSG00000049556.4	896.577	-3.8872	0.404225	-9.61643	6.8155e-22	4.40768e-20	DOWN	Lingo1
ENSMUSG00000029093.14	1377.66	-2.12296	0.220833	-9.61339	7.02013e-22	4.53213e-20	DOWN	Sorcs2
ENSMUSG00000018411.17	449.72	-2.05649	0.214053	-9.60737	7.44284e-22	4.7884e-20	DOWN	Mapt
ENSMUSG00000032175.10	1537.54	-1.82252	0.189887	-9.59794	8.15542e-22	5.22875e-20	DOWN	Tyk2
ENSMUSG00000035095.11	2675.58	-2.24121	0.233743	-9.58836	8.94931e-22	5.71802e-20	DOWN	Fam167a
ENSMUSG00000030583.16	3069.02	-3.52019	0.367171	-9.58733	9.03967e-22	5.76585e-20	DOWN	Sipa1l3
ENSMUSG00000023328.14	10484	-1.76302	0.183994	-9.58194	9.524e-22	6.06437e-20	DOWN	Ache
ENSMUSG00000021096.10	2118.13	-2.49332	0.260466	-9.57251	1.04343e-21	6.62133e-20	DOWN	Ppm1a
ENSMUSG00000032802.8	4354.46	-2.15095	0.224804	-9.56809	1.08899e-21	6.89864e-20	DOWN	Srxn1
ENSMUSG00000000248.16	395.823	-2.59965	0.271793	-9.56481	1.12406e-21	7.10872e-20	DOWN	Clec2g
ENSMUSG00000036990.13	2234.76	-1.81038	0.18945	-9.55599	1.2241e-21	7.71518e-20	DOWN	Otud4
ENSMUSG00000046447.3	1593.99	-2.53797	0.265833	-9.54727	1.33164e-21	8.35045e-20	DOWN	Camk2n1
ENSMUSG00000042644.8	6170.36	-2.30525	0.241503	-9.54543	1.35548e-21	8.48567e-20	DOWN	Itpr3
ENSMUSG00000015829.13	223.387	-6.31946	0.662583	-9.53761	1.46161e-21	9.11936e-20	DOWN	Tnr
ENSMUSG00000026924.17	3876.5	-1.97975	0.207637	-9.53468	1.50346e-21	9.36476e-20	DOWN	Sec16a
ENSMUSG00000025134.2	1472.77	-2.18631	0.229319	-9.53391	1.51472e-21	9.41913e-20	DOWN	Alyref
ENSMUSG00000036620.14	1336.18	-2.17499	0.228202	-9.53099	1.5579e-21	9.67148e-20	DOWN	Mgat4b
ENSMUSG00000029217.16	2092.03	-2.10209	0.220758	-9.52217	1.69593e-21	1.05108e-19	DOWN	Tec
ENSMUSG00000001729.14	4149.07	-2.09581	0.220382	-9.50991	1.9083e-21	1.17877e-19	DOWN	Akt1
ENSMUSG00000035311.16	1384.05	-2.02354	0.212839	-9.50738	1.95524e-21	1.20377e-19	DOWN	Gnptab
ENSMUSG00000042744.16	2350.39	-2.07483	0.218341	-9.50268	2.0455e-21	1.25518e-19	DOWN	Gm15800
ENSMUSG00000003575.13	1014.44	-1.86057	0.195808	-9.50201	2.05881e-21	1.26127e-19	DOWN	Crtc1
ENSMUSG00000000420.15	1903.78	-2.29463	0.241982	-9.48265	2.4791e-21	1.51128e-19	DOWN	Galnt1
ENSMUSG00000028347.14	518.709	-2.11578	0.223186	-9.47992	2.54482e-21	1.5488e-19	DOWN	Tmeff1
ENSMUSG00000054452.9	9656.74	-1.65696	0.175017	-9.46739	2.86918e-21	1.74051e-19	DOWN	Aes
ENSMUSG00000024942.16	3082.66	-5.99811	0.634813	-9.44861	3.43347e-21	2.07605e-19	DOWN	Capn1
ENSMUSG00000002006.12	216.858	-6.20149	0.656816	-9.44175	3.66603e-21	2.21307e-19	DOWN	Pdzd4
ENSMUSG00000068747.14	5816.62	-2.90219	0.307579	-9.43558	3.88819e-21	2.34337e-19	DOWN	Sort1
ENSMUSG00000084319.3	758.278	-2.59412	0.274982	-9.43379	3.95515e-21	2.37987e-19	DOWN	Tpt1-ps3
ENSMUSG00000054008.8	1465.82	-2.37495	0.251796	-9.43204	4.02172e-21	2.41602e-19	DOWN	Ndst1
ENSMUSG00000048897.15	2464.09	-1.7432	0.185077	-9.41877	4.56394e-21	2.73733e-19	DOWN	Zfp710
ENSMUSG00000038485.5	1093.64	-1.66933	0.177411	-9.40937	4.99105e-21	2.98388e-19	DOWN	Socs7
ENSMUSG00000053604.5	691.963	-1.90131	0.202075	-9.40896	5.01049e-21	2.99069e-19	DOWN	Rpia
ENSMUSG00000032446.14	241.045	-3.65014	0.388028	-9.4069	5.1099e-21	3.04514e-19	DOWN	Eomes
ENSMUSG00000025332.14	4335.23	-2.95269	0.313908	-9.40621	5.14374e-21	3.0604e-19	DOWN	Kdm5c
ENSMUSG00000035621.13	3267.06	-4.08017	0.433798	-9.40569	5.16902e-21	3.07053e-19	DOWN	Midn
ENSMUSG00000060924.14	738.355	-3.59445	0.382268	-9.40296	5.30487e-21	3.1462e-19	DOWN	Csmd1
ENSMUSG00000079020.9	1587.37	-2.07683	0.220885	-9.40228	5.33936e-21	3.16161e-19	DOWN	Slc45a4
ENSMUSG00000050567.16	812.906	-2.74516	0.292189	-9.39518	5.7121e-21	3.37695e-19	DOWN	Maml1
ENSMUSG00000027546.15	5702.93	-1.99183	0.212054	-9.39301	5.83101e-21	3.44178e-19	DOWN	Atp9a
ENSMUSG00000048696.10	384.042	-2.21891	0.236463	-9.38374	6.36733e-21	3.74645e-19	DOWN	Mex3d
ENSMUSG00000025499.17	2184.43	-3.42156	0.36503	-9.37335	7.02675e-21	4.12791e-19	DOWN	Hras
ENSMUSG00000042572.12	2232.3	-2.88258	0.30786	-9.36326	7.73154e-21	4.5296e-19	DOWN	Ube2q1
ENSMUSG00000068917.12	970.057	-2.19988	0.234949	-9.36321	7.73489e-21	4.5296e-19	DOWN	Clk2
ENSMUSG00000017376.15	2171.37	-2.22284	0.237607	-9.35512	8.35069e-21	4.87486e-19	DOWN	Nlk
ENSMUSG00000052707.8	2751.33	-1.57761	0.168993	-9.33531	1.00692e-20	5.85965e-19	DOWN	Tnrc6a
ENSMUSG00000068267.5	5389.7	-3.26031	0.349958	-9.31628	1.20488e-20	7.00071e-19	DOWN	Cenpb
ENSMUSG00000026842.16	2195.09	-2.65231	0.284811	-9.31252	1.24836e-20	7.23075e-19	DOWN	Abl1
ENSMUSG00000038976.12	3367.5	-2.58083	0.277376	-9.30444	1.34696e-20	7.78974e-19	DOWN	Ppp1r9b
ENSMUSG00000090213.1	928.546	-4.29113	0.461229	-9.3037	1.35644e-20	7.83239e-19	DOWN	Tmem189
ENSMUSG00000037210.16	1365.12	-1.68468	0.18115	-9.29993	1.40543e-20	8.10271e-19	DOWN	Fam193a
ENSMUSG00000063873.10	660.446	-2.576	0.277091	-9.29656	1.45057e-20	8.35e-19	DOWN	Slc24a3
ENSMUSG00000024913.16	1873.44	-2.41246	0.259707	-9.28915	1.55524e-20	8.93864e-19	DOWN	Lrp5
ENSMUSG00000037813.13	294.405	-4.40865	0.474785	-9.28558	1.60824e-20	9.229e-19	DOWN	D630003M21Rik
ENSMUSG00000041870.16	2744.86	-1.85742	0.200048	-9.28488	1.61895e-20	9.27616e-19	DOWN	Ankrd13a
ENSMUSG00000038831.16	686.014	-2.06327	0.222328	-9.28027	1.69046e-20	9.65614e-19	DOWN	Ralgps1
ENSMUSG00000006169.19	4759.97	-1.9572	0.211089	-9.27192	1.82827e-20	1.03637e-18	DOWN	Clint1
ENSMUSG00000037098.17	1250.56	-2.63037	0.283776	-9.26915	1.87627e-20	1.06035e-18	DOWN	Rab11fip3
ENSMUSG00000032012.7	4438.28	-1.79029	0.193655	-9.24475	2.35799e-20	1.32855e-18	DOWN	Pvrl1
ENSMUSG00000038256.15	2078.65	-2.28215	0.246889	-9.24364	2.38262e-20	1.3404e-18	DOWN	Bcl9
ENSMUSG00000021264.11	2084.73	-2.40804	0.260696	-9.23694	2.53641e-20	1.42261e-18	DOWN	Yy1
ENSMUSG00000021143.9	1753.58	-3.33109	0.3608	-9.23251	2.64357e-20	1.48048e-18	DOWN	Pacs2
ENSMUSG00000032870.8	1805.72	-2.58048	0.279618	-9.22859	2.7422e-20	1.5334e-18	DOWN	Smap2
ENSMUSG00000042404.16	603.238	-3.94153	0.428074	-9.2076	3.33498e-20	1.8565e-18	DOWN	Dennd4b
ENSMUSG00000020865.16	2325.78	-2.21881	0.241098	-9.20296	3.48237e-20	1.92989e-18	DOWN	Abcc3
ENSMUSG00000022209.12	227.896	-7.22885	0.785581	-9.20192	3.51614e-20	1.9457e-18	DOWN	Dhrs2
ENSMUSG00000038546.8	1349.25	-2.27442	0.247202	-9.20064	3.55818e-20	1.96604e-18	DOWN	Ranbp9
ENSMUSG00000051111.15	386.014	-3.58085	0.389286	-9.19852	3.62927e-20	2.00234e-18	DOWN	Sv2c
ENSMUSG00000038151.12	325.94	-3.71102	0.403485	-9.19741	3.66669e-20	2.01403e-18	DOWN	Prdm1
ENSMUSG00000024130.15	5133.23	-3.35999	0.366067	-9.17864	4.36585e-20	2.38397e-18	DOWN	Abca3
ENSMUSG00000093006.2	217.6	-3.67899	0.401288	-9.16794	4.82155e-20	2.62895e-18	DOWN	Gm24157
ENSMUSG00000036863.11	323.017	-3.19154	0.348532	-9.15707	5.33247e-20	2.89479e-18	DOWN	Syde2
ENSMUSG00000024513.16	1319.73	-2.44121	0.266652	-9.15505	5.43346e-20	2.94532e-18	DOWN	Mbd2
ENSMUSG00000013663.7	2994.39	-2.06781	0.225901	-9.15361	5.50609e-20	2.98034e-18	DOWN	Pten
ENSMUSG00000022565.15	8854.24	-2.16374	0.236782	-9.13809	6.35633e-20	3.43057e-18	DOWN	Plec
ENSMUSG00000067288.12	3779.45	-2.24355	0.245765	-9.12883	6.92434e-20	3.73172e-18	DOWN	Rps28
ENSMUSG00000055065.6	12039.4	-1.64289	0.180065	-9.1239	7.24668e-20	3.88293e-18	DOWN	Ddx17
ENSMUSG00000040687.16	4477.99	-2.07837	0.22794	-9.11807	7.64773e-20	4.09192e-18	DOWN	Madd
ENSMUSG00000044933.2	275.829	-7.46132	0.818714	-9.11346	7.97983e-20	4.26348e-18	DOWN	Sstr3
ENSMUSG00000017299.13	747.592	-3.27045	0.359267	-9.10312	8.77753e-20	4.67623e-18	DOWN	Dnttip1
ENSMUSG00000090958.2	186.03	-6.55594	0.721038	-9.09236	9.69112e-20	5.14085e-18	DOWN	Lrrc32
ENSMUSG00000030201.15	3742.81	-1.86152	0.204771	-9.09073	9.83799e-20	5.21133e-18	DOWN	Lrp6
ENSMUSG00000018509.8	176.853	-6.48495	0.713863	-9.0843	1.04368e-19	5.52066e-18	DOWN	Cenpv
ENSMUSG00000097993.7	1133.7	-5.42398	0.597308	-9.0807	1.07875e-19	5.69804e-18	DOWN	Ptprv
ENSMUSG00000021054.5	14935.4	-3.10069	0.341536	-9.07868	1.099e-19	5.79681e-18	DOWN	Sgpp1
ENSMUSG00000015468.14	191.669	-5.99744	0.660835	-9.07556	1.13097e-19	5.95698e-18	DOWN	Notch4
ENSMUSG00000021822.2	1933.29	-6.42707	0.708452	-9.07199	1.16867e-19	6.14686e-18	DOWN	Plau
ENSMUSG00000020109.13	1212.12	-2.77621	0.30604	-9.07138	1.17518e-19	6.17234e-18	DOWN	Dnajb12
ENSMUSG00000024811.11	5490.96	-1.72441	0.190108	-9.07071	1.18245e-19	6.20177e-18	DOWN	Tnks2
ENSMUSG00000039108.14	1687.71	-2.49821	0.275461	-9.06919	1.19902e-19	6.27982e-18	DOWN	Lsm14b
ENSMUSG00000031691.13	2453.93	-2.8164	0.310803	-9.06167	1.2847e-19	6.71913e-18	DOWN	Tnpo2
ENSMUSG00000024174.8	249.496	-2.88121	0.318068	-9.05847	1.32296e-19	6.90949e-18	DOWN	Pot1b
ENSMUSG00000047730.17	165169	-2.44463	0.269973	-9.05511	1.36433e-19	7.11558e-18	DOWN	Fcgbp
ENSMUSG00000070985.3	125.906	-5.15989	0.570132	-9.05034	1.42526e-19	7.41255e-18	DOWN	Acnat1
ENSMUSG00000040276.14	383.463	-7.52086	0.831387	-9.04617	1.48073e-19	7.6903e-18	DOWN	Pacsin1
ENSMUSG00000053436.14	2011	-1.65527	0.183021	-9.04416	1.50819e-19	7.82195e-18	DOWN	Mapk14
ENSMUSG00000033209.17	868.118	-2.0887	0.231045	-9.04022	1.56351e-19	8.09759e-18	DOWN	Ttc28
ENSMUSG00000040331.16	983.058	-2.22694	0.247009	-9.01562	1.95764e-19	1.00966e-17	DOWN	Nsmce4a
ENSMUSG00000006932.16	17041	-1.68225	0.187173	-8.98769	2.52488e-19	1.29682e-17	DOWN	Ctnnb1
ENSMUSG00000018474.17	7565.44	-1.8371	0.204844	-8.96828	3.01183e-19	1.54055e-17	DOWN	Chd3
ENSMUSG00000029234.13	1102.12	-2.20994	0.246709	-8.95767	3.31609e-19	1.69152e-17	DOWN	Tmem165
ENSMUSG00000038393.14	11399.6	-2.07904	0.23219	-8.95403	3.42736e-19	1.74589e-17	DOWN	Txnip
ENSMUSG00000046658.16	576.196	-2.4051	0.268885	-8.94471	3.72944e-19	1.88941e-17	DOWN	Zfp316
ENSMUSG00000063659.11	2577.51	-3.30559	0.369962	-8.93493	4.07426e-19	2.05436e-17	DOWN	Zbtb18
ENSMUSG00000028936.15	5065.23	-2.26886	0.254116	-8.92843	4.32085e-19	2.17422e-17	DOWN	Rpl22
ENSMUSG00000041757.15	2818.03	-2.52455	0.282779	-8.92763	4.35238e-19	2.18713e-17	DOWN	Plekha6
ENSMUSG00000037390.12	560.118	-2.48246	0.278104	-8.92638	4.40161e-19	2.20591e-17	DOWN	Muc3
ENSMUSG00000038740.9	722.685	-2.32796	0.260845	-8.92468	4.46994e-19	2.23713e-17	DOWN	Mvb12b
ENSMUSG00000085272.7	162.506	-6.17355	0.693735	-8.899	5.63536e-19	2.79782e-17	DOWN	Sbk3
ENSMUSG00000025885.18	2806.44	-2.13269	0.23968	-8.89808	5.68232e-19	2.81737e-17	DOWN	Myo5b
ENSMUSG00000017692.8	1470.86	-1.90276	0.213879	-8.8964	5.76856e-19	2.85632e-17	DOWN	Rhbdl3
ENSMUSG00000025964.15	1644.4	-2.75105	0.309387	-8.89194	6.00521e-19	2.96954e-17	DOWN	Adam23
ENSMUSG00000042507.14	1593.14	-2.90095	0.326581	-8.88279	6.52042e-19	3.21576e-17	DOWN	Elmsan1
ENSMUSG00000039703.15	3045.9	-2.66903	0.300891	-8.87044	7.28584e-19	3.57429e-17	DOWN	Nploc4
ENSMUSG00000044147.7	6664.97	-1.60049	0.180448	-8.86956	7.34342e-19	3.59779e-17	DOWN	Arf6
ENSMUSG00000020334.6	317.119	-2.23269	0.251751	-8.86866	7.40322e-19	3.62232e-17	DOWN	Slc22a4
ENSMUSG00000054874.12	2373.61	-4.31676	0.486935	-8.86518	7.63803e-19	3.7323e-17	DOWN	Pcnxl3
ENSMUSG00000095891.7	2203.97	-13.866	1.56757	-8.84555	9.1077e-19	4.41563e-17	DOWN	Gm10717
ENSMUSG00000015957.12	854.635	-2.01071	0.22747	-8.83945	9.61897e-19	4.65138e-17	DOWN	Wnt11
ENSMUSG00000019761.9	16642.3	-4.08023	0.461916	-8.83327	1.01655e-18	4.90928e-17	DOWN	Krt10
ENSMUSG00000032777.9	5482.81	-2.52488	0.285967	-8.82927	1.05364e-18	5.07523e-17	DOWN	Gtf3c1
ENSMUSG00000005089.15	623.592	-2.70885	0.306907	-8.82627	1.0822e-18	5.20605e-17	DOWN	Slc1a2
ENSMUSG00000034290.9	2332.77	-2.90062	0.329115	-8.81337	1.21434e-18	5.82664e-17	DOWN	Nek9
ENSMUSG00000035566.6	2202.59	-1.88595	0.214044	-8.81104	1.2399e-18	5.93491e-17	DOWN	Pcdh17
ENSMUSG00000037974.15	2669.1	-4.42359	0.502349	-8.80581	1.29914e-18	6.2015e-17	DOWN	Muc5ac
ENSMUSG00000039001.12	5063.05	-2.92977	0.333009	-8.79788	1.39428e-18	6.64712e-17	DOWN	Rps21
ENSMUSG00000001419.17	2414.73	-2.70861	0.308208	-8.78826	1.51889e-18	7.23192e-17	DOWN	Mef2d
ENSMUSG00000064367.1	35411.1	-2.07377	0.236179	-8.78048	1.6278e-18	7.74059e-17	DOWN	mt-Nd5
ENSMUSG00000040850.17	2555.76	-2.19868	0.250451	-8.77886	1.65142e-18	7.84289e-17	DOWN	Psme4
ENSMUSG00000028909.17	833.375	-2.39303	0.272634	-8.77746	1.67208e-18	7.93089e-17	DOWN	Ptpru
ENSMUSG00000028796.17	2380.87	-1.73666	0.198256	-8.75967	1.95825e-18	9.25281e-17	DOWN	Phc2
ENSMUSG00000054702.14	402.538	-2.00145	0.228579	-8.75606	2.02186e-18	9.54125e-17	DOWN	Ap1s3
ENSMUSG00000070337.4	791.319	-4.17852	0.477235	-8.75568	2.02882e-18	9.56192e-17	DOWN	Gpr179
ENSMUSG00000038900.17	8123.75	-2.71332	0.310335	-8.74322	2.26553e-18	1.06506e-16	DOWN	Rpl12
ENSMUSG00000078202.3	1677.14	-4.15333	0.475584	-8.73312	2.47744e-18	1.15882e-16	DOWN	Nrarp
ENSMUSG00000097312.1	1821.71	-13.5912	1.55627	-8.73315	2.47671e-18	1.15882e-16	DOWN	Gm26870
ENSMUSG00000035547.14	2064.93	-1.50533	0.172394	-8.73195	2.50317e-18	1.16938e-16	DOWN	Capn5
ENSMUSG00000057751.14	1330.15	-2.16521	0.247995	-8.73085	2.52773e-18	1.17938e-16	DOWN	Megf6
ENSMUSG00000079641.3	5258.71	-3.05353	0.349974	-8.72503	2.66105e-18	1.23847e-16	DOWN	Rpl39
ENSMUSG00000040859.14	4494.21	-1.44416	0.16565	-8.71814	2.82819e-18	1.31297e-16	DOWN	Bsdc1
ENSMUSG00000035513.19	1710.78	-3.25858	0.374314	-8.70547	3.16259e-18	1.46274e-16	DOWN	Ntng2
ENSMUSG00000049823.9	289.091	-3.55182	0.408364	-8.69768	3.38744e-18	1.56285e-16	DOWN	Zbtb12
ENSMUSG00000034832.15	2718.09	-2.08973	0.240302	-8.69626	3.43007e-18	1.58055e-16	DOWN	Tet3
ENSMUSG00000034908.15	3147.66	-2.106	0.242273	-8.69269	3.5396e-18	1.62498e-16	DOWN	Sidt2
ENSMUSG00000032119.4	278.002	-3.86489	0.444939	-8.68634	3.74289e-18	1.71619e-16	DOWN	Hinfp
ENSMUSG00000075437.4	134.807	-4.20098	0.483752	-8.68417	3.81518e-18	1.74503e-16	DOWN	Gm11681
ENSMUSG00000017631.18	5599.07	-1.88585	0.217276	-8.67955	3.97347e-18	1.81297e-16	DOWN	Abr
ENSMUSG00000029102.9	263.189	-7.82857	0.90202	-8.67893	3.99497e-18	1.82055e-16	DOWN	Hgfac
ENSMUSG00000020396.8	1159.93	-3.2315	0.372527	-8.67455	4.15197e-18	1.88978e-16	DOWN	Nefh
ENSMUSG00000025733.17	954.013	-1.6091	0.185821	-8.6594	4.74265e-18	2.15336e-16	DOWN	Rhot2
ENSMUSG00000004098.7	2257.49	-4.69199	0.542206	-8.65352	4.99368e-18	2.26182e-16	DOWN	Col5a3
ENSMUSG00000032547.12	1527.46	-2.04679	0.236698	-8.64727	5.27471e-18	2.38619e-16	DOWN	Ryk
ENSMUSG00000056145.5	189.392	-2.74371	0.317317	-8.6466	5.3058e-18	2.39735e-16	DOWN	AI504432
ENSMUSG00000070738.10	2196.18	-1.64306	0.190028	-8.64641	5.31443e-18	2.39833e-16	DOWN	Dgkd
ENSMUSG00000030683.11	2095.56	-2.74247	0.31735	-8.6418	5.53324e-18	2.49405e-16	DOWN	Sez6l2
ENSMUSG00000040356.16	3041	-2.81549	0.326073	-8.63456	5.89533e-18	2.64763e-16	DOWN	Skiv2l
ENSMUSG00000045482.15	3529.87	-2.50239	0.289932	-8.63098	6.08306e-18	2.72865e-16	DOWN	Trrap
ENSMUSG00000079557.10	764.006	-2.15896	0.250188	-8.62936	6.16942e-18	2.76405e-16	DOWN	2002-03-01
ENSMUSG00000067889.4	3927.16	-3.72446	0.431963	-8.62218	6.5694e-18	2.93265e-16	DOWN	Sptbn2
ENSMUSG00000026413.12	10849	-2.18621	0.253667	-8.61843	6.78803e-18	3.02662e-16	DOWN	Pkp1
ENSMUSG00000029009.17	1028.14	-3.0244	0.351135	-8.61322	7.10349e-18	3.15592e-16	DOWN	Mthfr
ENSMUSG00000035283.4	164.668	-5.71731	0.663808	-8.6129	7.12357e-18	3.15828e-16	DOWN	Adrb1
ENSMUSG00000024970.4	673.412	-3.0388	0.35284	-8.61239	7.15499e-18	3.16745e-16	DOWN	AI846148
ENSMUSG00000047669.7	305.829	-2.76334	0.321077	-8.60649	7.53314e-18	3.32693e-16	DOWN	Msl3l2
ENSMUSG00000034312.13	3459.86	-2.81818	0.327507	-8.60494	7.63563e-18	3.36819e-16	DOWN	Iqsec1
ENSMUSG00000043705.6	362.993	-2.9518	0.34323	-8.60007	7.96684e-18	3.50598e-16	DOWN	Capn13
ENSMUSG00000026944.18	2182.96	-2.59083	0.301653	-8.58877	8.79045e-18	3.86385e-16	DOWN	Abca2
ENSMUSG00000054640.14	219.685	-7.56656	0.881595	-8.58281	9.25864e-18	4.06005e-16	DOWN	Slc8a1
ENSMUSG00000035517.17	1688.14	-1.98077	0.230942	-8.57691	9.74526e-18	4.2684e-16	DOWN	Tdrd7
ENSMUSG00000033717.5	492.03	-9.27407	1.08177	-8.57305	1.00778e-17	4.40887e-16	DOWN	Adra2a
ENSMUSG00000036046.14	6555.99	-3.05228	0.356113	-8.57109	1.02509e-17	4.47933e-16	DOWN	5031439G07Rik
ENSMUSG00000025220.7	4506.21	-1.71844	0.200518	-8.57003	1.03462e-17	4.51564e-16	DOWN	Mgea5
ENSMUSG00000034271.15	241.879	-2.93587	0.342909	-8.56167	1.11246e-17	4.83834e-16	DOWN	Jdp2
ENSMUSG00000025969.15	2705.4	-2.03398	0.237651	-8.55868	1.14169e-17	4.95969e-16	DOWN	Nrp2
ENSMUSG00000052026.7	2808.43	-3.49463	0.408696	-8.55069	1.2236e-17	5.30312e-16	DOWN	Slc6a7
ENSMUSG00000074651.2	444.252	-3.09372	0.362238	-8.54058	1.33545e-17	5.77444e-16	DOWN	Mcidas
ENSMUSG00000036568.6	786.909	-2.47444	0.289768	-8.53938	1.34942e-17	5.82541e-16	DOWN	Gltscr1l
ENSMUSG00000050390.12	5078.73	-3.15561	0.369985	-8.52903	1.4758e-17	6.35909e-16	DOWN	C77080
ENSMUSG00000027646.15	4971.55	-2.36807	0.2777	-8.52744	1.49619e-17	6.43952e-16	DOWN	Src
ENSMUSG00000099145.1	573.282	-2.17752	0.255566	-8.52039	1.59015e-17	6.82811e-16	DOWN	Mir8116
ENSMUSG00000042286.13	206.961	-6.55622	0.769609	-8.5189	1.61081e-17	6.90883e-16	DOWN	Stab1
ENSMUSG00000011877.13	1669.04	-2.96732	0.348426	-8.51634	1.64671e-17	7.04655e-16	DOWN	Git1
ENSMUSG00000074657.4	343.05	-6.62258	0.777629	-8.51638	1.64616e-17	7.04655e-16	DOWN	Kif5a
ENSMUSG00000007411.15	1612.34	-2.59848	0.305422	-8.50783	1.77218e-17	7.57476e-16	DOWN	Mark3
ENSMUSG00000020132.9	4771.36	-3.3759	0.397072	-8.50198	1.86377e-17	7.95709e-16	DOWN	Rab21
ENSMUSG00000044788.10	1760.4	-4.3633	0.513692	-8.494	1.99652e-17	8.51406e-16	DOWN	Fads6
ENSMUSG00000058793.14	5211.09	-1.50658	0.177636	-8.48126	2.22771e-17	9.4782e-16	DOWN	Cds2
ENSMUSG00000034573.14	11679	-1.81568	0.214607	-8.4605	2.66234e-17	1.12887e-15	DOWN	Ptpn13
ENSMUSG00000030805.14	1845.23	-1.79638	0.212405	-8.45735	2.73533e-17	1.15845e-15	DOWN	Stx4a
ENSMUSG00000062312.5	5011.78	-2.0809	0.24605	-8.45722	2.73833e-17	1.15845e-15	DOWN	Erbb2
ENSMUSG00000022468.11	663.323	-3.95301	0.467436	-8.45679	2.7483e-17	1.16134e-15	DOWN	Endou
ENSMUSG00000028838.11	6562.61	-1.78575	0.211286	-8.45181	2.86824e-17	1.20791e-15	DOWN	Extl1
ENSMUSG00000066607.4	365.376	-8.25281	0.977258	-8.44486	3.04399e-17	1.27903e-15	DOWN	6030419C18Rik
ENSMUSG00000072825.10	3406.13	-2.41065	0.285946	-8.43041	3.44452e-17	1.44081e-15	DOWN	Cep170b
ENSMUSG00000055003.14	168.51	-6.46434	0.766815	-8.43012	3.4531e-17	1.44277e-15	DOWN	Lrtm2
ENSMUSG00000039989.7	2735.52	-2.1972	0.26138	-8.40614	4.23725e-17	1.75855e-15	DOWN	Cbx4
ENSMUSG00000024769.7	3113.12	-2.82742	0.336721	-8.39691	4.58367e-17	1.89809e-15	DOWN	Cdc42bpg
ENSMUSG00000016528.10	2850.72	-2.19256	0.261477	-8.38528	5.06059e-17	2.09092e-15	DOWN	Mapkapk2
ENSMUSG00000041297.7	1775.75	-1.98591	0.236948	-8.38119	5.23954e-17	2.16246e-15	DOWN	Cdk13
ENSMUSG00000048905.4	7217.76	-2.28113	0.272307	-8.37705	5.42728e-17	2.23746e-15	DOWN	4930539E08Rik
ENSMUSG00000019558.14	5521.67	-2.74375	0.327625	-8.37466	5.53827e-17	2.28069e-15	DOWN	Slc6a8
ENSMUSG00000016552.13	188.97	-7.33093	0.875711	-8.37141	5.69326e-17	2.34192e-15	DOWN	Foxred2
ENSMUSG00000046093.9	159.019	-5.44204	0.651547	-8.3525	6.68324e-17	2.73403e-15	DOWN	Hpcal4
ENSMUSG00000021719.8	188.531	-6.97176	0.834896	-8.35045	6.80019e-17	2.77881e-15	DOWN	Rgs7bp
ENSMUSG00000067629.11	280.465	-5.08343	0.609308	-8.34295	7.24573e-17	2.95763e-15	DOWN	Syngap1
ENSMUSG00000091028.1	1420.62	-13.2324	1.58649	-8.34069	7.38593e-17	3.01003e-15	DOWN	Gm10722
ENSMUSG00000002250.15	1232.92	-3.49754	0.419663	-8.33417	7.80409e-17	3.1647e-15	DOWN	Ppard
ENSMUSG00000038146.7	1094.52	-2.96174	0.355536	-8.33036	8.0595e-17	3.26471e-15	DOWN	Notch3
ENSMUSG00000043165.7	3079.93	-5.03892	0.605057	-8.328	8.22215e-17	3.32336e-15	DOWN	Lor
ENSMUSG00000042473.8	1316.49	-1.95297	0.234524	-8.32738	8.26523e-17	3.33714e-15	DOWN	Tbc1d8b
ENSMUSG00000030844.11	362.226	-2.22478	0.267236	-8.32514	8.42307e-17	3.38616e-15	DOWN	Rgs10
ENSMUSG00000081344.5	321.105	-2.88584	0.346632	-8.32536	8.40738e-17	3.38616e-15	DOWN	Gm14303
ENSMUSG00000000787.12	9761.52	-1.52328	0.183064	-8.32103	8.72003e-17	3.49798e-15	DOWN	Ddx3x
ENSMUSG00000040812.14	170.034	-6.26404	0.754313	-8.3043	1.00414e-16	4.00213e-15	DOWN	Agbl2
ENSMUSG00000036882.7	753.502	-1.67686	0.202239	-8.29147	1.11857e-16	4.43446e-15	DOWN	Arhgap33
ENSMUSG00000042350.13	2431.78	-1.77049	0.213545	-8.29095	1.12348e-16	4.44917e-15	DOWN	Arel1
ENSMUSG00000034145.14	329.885	-4.32209	0.521444	-8.2887	1.14492e-16	4.52924e-15	DOWN	Tmem63c
ENSMUSG00000020734.13	3832.72	-2.84954	0.344183	-8.27914	1.2407e-16	4.90293e-15	DOWN	Grin2c
ENSMUSG00000038002.8	1108.35	-1.78906	0.216462	-8.26498	1.39713e-16	5.50358e-15	DOWN	Cramp1l
ENSMUSG00000004267.16	1990.77	-1.96332	0.237997	-8.24934	1.59272e-16	6.25416e-15	DOWN	Eno2
ENSMUSG00000044477.10	2123.39	-1.60197	0.194194	-8.24934	1.5927e-16	6.25416e-15	DOWN	Zfand3
ENSMUSG00000020782.18	3663.23	-2.43491	0.295754	-8.2329	1.82739e-16	7.15298e-15	DOWN	Llgl2
ENSMUSG00000061911.14	151.725	-6.09387	0.740642	-8.22782	1.90653e-16	7.4471e-15	DOWN	Myt1l
ENSMUSG00000034994.9	71796.4	-2.033	0.247216	-8.22359	1.975e-16	7.69836e-15	DOWN	Eef2
ENSMUSG00000004891.16	484.547	-1.96853	0.239419	-8.22213	1.99918e-16	7.78445e-15	DOWN	Nes
ENSMUSG00000042308.14	484.497	-2.3117	0.281222	-8.22021	2.03146e-16	7.89362e-15	DOWN	Setd1a
ENSMUSG00000003344.14	1467.14	-2.27677	0.27706	-8.2176	2.07621e-16	8.0581e-15	DOWN	Btbd2
ENSMUSG00000018398.18	3394.16	-1.77242	0.215936	-8.20807	2.24772e-16	8.69758e-15	DOWN	2008-09-01
ENSMUSG00000022180.6	1300.14	-2.96514	0.361401	-8.20458	2.31403e-16	8.94485e-15	DOWN	Slc7a8
ENSMUSG00000052981.5	709.205	-2.27133	0.276848	-8.20426	2.32023e-16	8.95952e-15	DOWN	Ube2ql1
ENSMUSG00000000532.10	1546.94	-2.13998	0.260947	-8.2008	2.38784e-16	9.21103e-15	DOWN	Acvr1b
ENSMUSG00000037638.5	489.271	-2.14358	0.261444	-8.19899	2.42412e-16	9.34128e-15	DOWN	Zbtb42
ENSMUSG00000042066.15	782.134	-2.13398	0.260329	-8.19723	2.45991e-16	9.46939e-15	DOWN	Tmcc2
ENSMUSG00000030376.7	1011	-5.74403	0.700937	-8.19479	2.51039e-16	9.6537e-15	DOWN	Slc8a2
ENSMUSG00000024219.15	1445.16	-2.9554	0.360725	-8.19294	2.54915e-16	9.79262e-15	DOWN	Anks1
ENSMUSG00000034269.12	3719.84	-1.39906	0.170799	-8.19129	2.58438e-16	9.9075e-15	DOWN	Setd5
ENSMUSG00000038384.16	2382.8	-1.30569	0.159409	-8.19079	2.59516e-16	9.9386e-15	DOWN	Setd1b
ENSMUSG00000026077.15	1906.85	-1.93809	0.237024	-8.17678	2.91539e-16	1.11306e-14	DOWN	Npas2
ENSMUSG00000053110.13	1465.26	-1.60817	0.196811	-8.17113	3.05523e-16	1.16525e-14	DOWN	Yap1
ENSMUSG00000034543.14	2020.69	-1.58757	0.194431	-8.16524	3.20797e-16	1.221e-14	DOWN	Morc2a
ENSMUSG00000020747.17	1764.93	-2.20794	0.270425	-8.16473	3.22163e-16	1.22494e-14	DOWN	Tmem94
ENSMUSG00000074582.10	6017.44	-1.78571	0.218758	-8.16295	3.26948e-16	1.2406e-14	DOWN	Arfgef2
ENSMUSG00000095253.4	361.43	-2.84756	0.348911	-8.16127	3.31517e-16	1.25666e-14	DOWN	Zfp799
ENSMUSG00000019854.16	1689.33	-2.0051	0.245731	-8.15973	3.35767e-16	1.27147e-14	DOWN	Reps1
ENSMUSG00000031453.15	3181.89	-1.33886	0.164211	-8.15325	3.5427e-16	1.33881e-14	DOWN	Rasa3
ENSMUSG00000025389.7	328.491	-8.20575	1.00748	-8.14481	3.79884e-16	1.43124e-14	DOWN	Mip
ENSMUSG00000068452.7	404.059	-2.73874	0.336684	-8.13446	4.1379e-16	1.55741e-14	DOWN	Duox2
ENSMUSG00000028919.11	293.882	-3.15168	0.387523	-8.13289	4.19175e-16	1.57449e-14	DOWN	Arhgef19
ENSMUSG00000060181.5	217.826	-3.16302	0.389191	-8.12716	4.3946e-16	1.64735e-14	DOWN	Slc35e3
ENSMUSG00000054793.8	646.797	-2.96209	0.36476	-8.12066	4.63641e-16	1.73276e-14	DOWN	Cadm4
ENSMUSG00000028416.11	3762.98	-1.87571	0.231304	-8.10929	5.09149e-16	1.89902e-14	DOWN	Bag1
ENSMUSG00000075376.10	1638.11	-1.87112	0.230918	-8.10297	5.36344e-16	1.99445e-14	DOWN	Rc3h2
ENSMUSG00000054934.10	274.069	-2.60321	0.321363	-8.10053	5.4719e-16	2.03072e-14	DOWN	Kcnmb4
ENSMUSG00000032300.6	999.835	-2.76379	0.341274	-8.09843	5.56726e-16	2.06405e-14	DOWN	1700017B05Rik
ENSMUSG00000027223.15	2009.33	-1.84236	0.22783	-8.08658	6.13637e-16	2.27278e-14	DOWN	Mapk8ip1
ENSMUSG00000045348.15	118.947	-5.29964	0.655602	-8.08362	6.28719e-16	2.32632e-14	DOWN	Nyap1
ENSMUSG00000000093.6	227.803	-2.9716	0.367626	-8.08323	6.30746e-16	2.3315e-14	DOWN	Tbx2
ENSMUSG00000036553.16	313.534	-8.63167	1.06846	-8.07865	6.54901e-16	2.41599e-14	DOWN	Sh3tc1
ENSMUSG00000027508.15	618.998	-3.12458	0.386877	-8.07641	6.67012e-16	2.45823e-14	DOWN	Pag1
ENSMUSG00000097074.1	95.6627	-3.86942	0.479128	-8.07596	6.69465e-16	2.46482e-14	DOWN	4833428L15Rik
ENSMUSG00000035390.16	141.93	-3.49348	0.432965	-8.06872	7.10387e-16	2.61032e-14	DOWN	Brsk1
ENSMUSG00000036948.17	528.331	-4.58552	0.569008	-8.0588	7.70441e-16	2.81984e-14	DOWN	BC037034
ENSMUSG00000040957.14	721.447	-1.5671	0.194531	-8.05579	7.89688e-16	2.88745e-14	DOWN	Cables1
ENSMUSG00000040964.16	3693.51	-2.36434	0.293659	-8.05131	8.19158e-16	2.99226e-14	DOWN	Arhgef10l
ENSMUSG00000032845.15	610.009	-3.61845	0.449695	-8.04646	8.52207e-16	3.10993e-14	DOWN	Alpk2
ENSMUSG00000021750.15	157.845	-3.02561	0.376447	-8.03728	9.18524e-16	3.3421e-14	DOWN	Fam107a
ENSMUSG00000072872.3	635.769	-3.17887	0.395589	-8.0358	9.29724e-16	3.37954e-14	DOWN	Rybp
ENSMUSG00000052557.11	2617.67	-3.73822	0.465471	-8.03105	9.66426e-16	3.50952e-14	DOWN	Gan
ENSMUSG00000061787.15	6337.83	-2.31135	0.287913	-8.02792	9.91376e-16	3.59662e-14	DOWN	Rps17
ENSMUSG00000036139.6	93.1926	-4.90663	0.611673	-8.02166	1.04328e-15	3.77756e-14	DOWN	Hoxc9
ENSMUSG00000023041.6	461.524	-1.89151	0.235872	-8.01922	1.06416e-15	3.8494e-14	DOWN	Krt6b
ENSMUSG00000026883.17	1930.59	-1.98353	0.247387	-8.01793	1.07541e-15	3.8863e-14	DOWN	Dab2ip
ENSMUSG00000044502.16	661.317	-1.87166	0.233467	-8.01682	1.08522e-15	3.91794e-14	DOWN	Bod1
ENSMUSG00000049548.8	287.404	-8.55492	1.06809	-8.00954	1.1514e-15	4.14882e-14	DOWN	Krt82
ENSMUSG00000027500.10	165.061	-5.6435	0.704777	-8.0075	1.17064e-15	4.20595e-14	DOWN	Stmn2
ENSMUSG00000051339.8	3004.56	-2.58407	0.322717	-8.00724	1.17314e-15	4.21084e-14	DOWN	2900026A02Rik
ENSMUSG00000029313.18	2472.37	-2.88009	0.359786	-8.005	1.19463e-15	4.27972e-14	DOWN	Aff1
ENSMUSG00000062373.7	1336.99	-2.26462	0.282916	-8.00455	1.19905e-15	4.29144e-14	DOWN	Tmem65
ENSMUSG00000001138.13	629.451	-1.55824	0.194676	-8.00423	1.20217e-15	4.29845e-14	DOWN	Cnnm3
ENSMUSG00000024737.2	2678.12	-2.10935	0.263669	-7.99998	1.24434e-15	4.44497e-14	DOWN	Slc15a3
ENSMUSG00000019132.10	6170.55	-1.64494	0.205634	-7.99939	1.25041e-15	4.46237e-14	DOWN	BC005537
ENSMUSG00000104211.1	288.712	-5.40154	0.675284	-7.99892	1.25514e-15	4.47496e-14	DOWN	Gm37985
ENSMUSG00000043090.18	588.907	-2.47241	0.309409	-7.99075	1.34121e-15	4.77264e-14	DOWN	Zfp866
ENSMUSG00000035673.9	7372.24	-1.64248	0.205671	-7.98593	1.39464e-15	4.9533e-14	DOWN	Sbno2
ENSMUSG00000064337.1	19391.6	-2.35483	0.295341	-7.97327	1.54532e-15	5.47278e-14	DOWN	mt-Rnr1
ENSMUSG00000042759.12	1205.14	-1.82127	0.228522	-7.96977	1.58966e-15	5.62445e-14	DOWN	Apobr
ENSMUSG00000002763.16	1904.79	-2.55868	0.321338	-7.96257	1.685e-15	5.95046e-14	DOWN	Pex6
ENSMUSG00000029364.15	2117.83	-2.22112	0.27898	-7.96158	1.69857e-15	5.98702e-14	DOWN	Wsb2
ENSMUSG00000051817.8	194.747	-7.31879	0.919325	-7.96105	1.7059e-15	6.00715e-14	DOWN	Sox12
ENSMUSG00000053552.14	130.638	-6.09374	0.76548	-7.96068	1.71098e-15	6.01933e-14	DOWN	Ebf4
ENSMUSG00000056900.13	124.168	-6.28142	0.789542	-7.95578	1.78003e-15	6.25634e-14	DOWN	Usp13
ENSMUSG00000020472.14	767.726	-1.71088	0.215163	-7.95156	1.84177e-15	6.46725e-14	DOWN	Zkscan17
ENSMUSG00000047139.8	15060.4	-1.71967	0.216328	-7.94938	1.8744e-15	6.5756e-14	DOWN	Cd24a
ENSMUSG00000058006.12	2068.09	-2.13591	0.268819	-7.94555	1.93324e-15	6.76925e-14	DOWN	Mdn1
ENSMUSG00000095186.1	1352.53	-11.7197	1.47739	-7.93276	2.14331e-15	7.48367e-14	DOWN	Gm10718
ENSMUSG00000026447.16	1422.5	-2.01247	0.253715	-7.93202	2.15606e-15	7.52114e-14	DOWN	Pik3c2b
ENSMUSG00000046096.7	338.2	-3.38515	0.426968	-7.92834	2.22088e-15	7.73273e-14	DOWN	BC030336
ENSMUSG00000074576.4	284.778	-2.62477	0.331869	-7.90906	2.59344e-15	9.00463e-14	DOWN	Mocs3
ENSMUSG00000040363.14	1866.49	-2.12966	0.26931	-7.90784	2.61889e-15	9.08451e-14	DOWN	Bcor
ENSMUSG00000068154.5	6751.35	-3.96891	0.50203	-7.90573	2.66372e-15	9.22283e-14	DOWN	Insm1
ENSMUSG00000037896.17	1758.84	-2.07703	0.262836	-7.90237	2.73656e-15	9.4662e-14	DOWN	Rcor1
ENSMUSG00000091586.1	405.366	-2.31308	0.293135	-7.89085	3.00147e-15	1.03537e-13	DOWN	Cyp4f17
ENSMUSG00000026579.8	270.664	-8.44682	1.07069	-7.88913	3.04293e-15	1.0487e-13	DOWN	F5
ENSMUSG00000020015.9	583.301	-2.21163	0.280345	-7.88895	3.04749e-15	1.0493e-13	DOWN	Cdk17
ENSMUSG00000016349.10	456.642	-11.595	1.47047	-7.8852	3.14031e-15	1.07826e-13	DOWN	Eef1a2
ENSMUSG00000038481.12	1422.79	-1.38517	0.175794	-7.87952	3.28634e-15	1.12736e-13	DOWN	Cdk19
ENSMUSG00000038324.13	4474	-1.35115	0.171485	-7.87913	3.29681e-15	1.12991e-13	DOWN	Trpc4ap
ENSMUSG00000026070.15	3519.37	-2.35966	0.299583	-7.87649	3.36707e-15	1.15187e-13	DOWN	Il18r1
ENSMUSG00000048895.13	458.224	-2.4992	0.317366	-7.87483	3.41217e-15	1.16622e-13	DOWN	Cdk5r1
ENSMUSG00000004455.16	996.443	-2.65451	0.337244	-7.87119	3.5128e-15	1.19841e-13	DOWN	Ppp1cc
ENSMUSG00000066621.12	1756.65	-1.48533	0.188968	-7.86023	3.83423e-15	1.30448e-13	DOWN	Tecpr1
ENSMUSG00000064351.1	191498	-1.85456	0.235946	-7.86011	3.838e-15	1.30457e-13	DOWN	mt-Co1
ENSMUSG00000038539.15	4252.21	-1.69727	0.215976	-7.85857	3.88539e-15	1.31827e-13	DOWN	Atf5
ENSMUSG00000026321.7	4990.99	-2.05181	0.261104	-7.85821	3.89664e-15	1.32088e-13	DOWN	Tnfrsf11a
ENSMUSG00000034297.14	3345.13	-1.3379	0.170316	-7.85541	3.98455e-15	1.34945e-13	DOWN	Med13
ENSMUSG00000096201.1	725.216	-12.2623	1.56193	-7.85074	4.13577e-15	1.39939e-13	DOWN	Gm10715
ENSMUSG00000055435.6	1472.5	-2.15222	0.274185	-7.84951	4.1768e-15	1.40942e-13	DOWN	Maf
ENSMUSG00000040913.10	522.712	-1.98849	0.25358	-7.84167	4.44596e-15	1.4983e-13	DOWN	Fbxw4
ENSMUSG00000046364.14	6010.05	-2.09112	0.26667	-7.8416	4.44824e-15	1.4983e-13	DOWN	Rpl27a
ENSMUSG00000053414.7	1634.74	-2.03668	0.259764	-7.84048	4.48843e-15	1.5091e-13	DOWN	Hunk
ENSMUSG00000050721.8	833.044	-5.59896	0.714277	-7.83865	4.5543e-15	1.52987e-13	DOWN	Plekho2
ENSMUSG00000024068.6	2812.21	-1.39083	0.177599	-7.83129	4.82874e-15	1.61476e-13	DOWN	Spast
ENSMUSG00000002249.17	1437.55	-2.38851	0.305099	-7.82863	4.93225e-15	1.6479e-13	DOWN	Tead3
ENSMUSG00000025743.14	1370.92	-3.60468	0.460765	-7.82325	5.14775e-15	1.71835e-13	DOWN	Sdc3
ENSMUSG00000022883.10	4162.46	-1.93049	0.246836	-7.82094	5.24297e-15	1.74857e-13	DOWN	Robo1
ENSMUSG00000052146.15	5383.16	-1.97381	0.252422	-7.81949	5.30359e-15	1.7672e-13	DOWN	Rps10
ENSMUSG00000073434.11	948.966	-1.9782	0.253143	-7.81453	5.51678e-15	1.83659e-13	DOWN	Wdr90
ENSMUSG00000029016.13	348.93	-4.65811	0.596335	-7.81123	5.66326e-15	1.88367e-13	DOWN	Clcn6
ENSMUSG00000040725.13	5433.04	-1.72111	0.220691	-7.79876	6.25179e-15	2.072e-13	DOWN	Hnrnpul1
ENSMUSG00000026641.13	2310.3	-1.66488	0.213531	-7.79689	6.34513e-15	2.10107e-13	DOWN	Usf1
ENSMUSG00000045731.5	133.29	-4.6319	0.594427	-7.7922	6.58523e-15	2.17476e-13	DOWN	Pnoc
ENSMUSG00000062328.7	9956.43	-2.05751	0.264397	-7.78191	7.14396e-15	2.35093e-13	DOWN	Rpl17
ENSMUSG00000042460.5	1500.05	-2.26693	0.291321	-7.78158	7.1626e-15	2.35498e-13	DOWN	C1galt1
ENSMUSG00000030432.12	9883.59	-2.22718	0.286384	-7.77692	7.43105e-15	2.43678e-13	DOWN	Rpl28
ENSMUSG00000033730.3	1297.4	-4.09974	0.527329	-7.77455	7.57186e-15	2.48077e-13	DOWN	Egr3
ENSMUSG00000040035.14	739.971	-3.37161	0.433827	-7.77179	7.73862e-15	2.53317e-13	DOWN	Disp2
ENSMUSG00000048271.14	1922.44	-2.51843	0.324277	-7.76629	8.08183e-15	2.64319e-13	DOWN	Rbm33
ENSMUSG00000020190.13	6378.26	-2.05121	0.264162	-7.76497	8.16647e-15	2.66853e-13	DOWN	Mknk2
ENSMUSG00000029617.10	1445.74	-1.82711	0.235534	-7.75732	8.67457e-15	2.83207e-13	DOWN	Ccz1
ENSMUSG00000066129.14	7254.64	-2.03153	0.261918	-7.75636	8.73986e-15	2.84838e-13	DOWN	Kndc1
ENSMUSG00000046269.16	92.8612	-4.92825	0.635501	-7.7549	8.84125e-15	2.8789e-13	DOWN	Usp27x
ENSMUSG00000053754.13	3348.18	-2.14943	0.277365	-7.74946	9.22828e-15	2.99444e-13	DOWN	Chd8
ENSMUSG00000021697.12	120.605	-6.29072	0.811822	-7.74889	9.27003e-15	3.00537e-13	DOWN	Depdc1b
ENSMUSG00000001507.16	6391.08	-1.68005	0.216849	-7.74758	9.36571e-15	3.03374e-13	DOWN	Itga3
ENSMUSG00000020682.17	198.754	-2.46512	0.318237	-7.74615	9.47202e-15	3.0655e-13	DOWN	Mmp28
ENSMUSG00000034940.15	2060.68	-1.87358	0.242016	-7.74154	9.82166e-15	3.1759e-13	DOWN	Synrg
ENSMUSG00000023883.13	1113.69	-2.20016	0.284309	-7.73863	1.00495e-14	3.24675e-13	DOWN	Phf10
ENSMUSG00000001415.10	2152.1	-1.65212	0.213581	-7.73531	1.03154e-14	3.32976e-13	DOWN	Smg5
ENSMUSG00000021745.13	3478.22	-2.15096	0.278173	-7.73242	1.05517e-14	3.40309e-13	DOWN	Ptprg
ENSMUSG00000039202.12	13448.3	-2.8843	0.373047	-7.73173	1.06091e-14	3.41864e-13	DOWN	Abhd2
ENSMUSG00000042978.10	1458.08	-2.39233	0.309471	-7.73039	1.0722e-14	3.44903e-13	DOWN	Sbk1
ENSMUSG00000020032.14	1748.29	-2.23035	0.288522	-7.73026	1.07324e-14	3.4494e-13	DOWN	Nuak1
ENSMUSG00000028789.16	1845.18	-2.13042	0.275827	-7.72375	1.12958e-14	3.62108e-13	DOWN	Azin2
ENSMUSG00000034684.12	3816.27	-2.64598	0.342679	-7.72145	1.15014e-14	3.68383e-13	DOWN	Sema3f
ENSMUSG00000030259.12	1041.95	-2.83942	0.367792	-7.72018	1.16166e-14	3.71513e-13	DOWN	Rassf8
ENSMUSG00000030516.14	2640.63	-1.42697	0.184947	-7.71556	1.20455e-14	3.84816e-13	DOWN	Tjp1
ENSMUSG00000052812.4	623.197	-3.60009	0.466671	-7.71441	1.2154e-14	3.87946e-13	DOWN	Atad2b
ENSMUSG00000050463.8	3949.67	-3.05104	0.395513	-7.71413	1.21812e-14	3.88483e-13	DOWN	Krt78
ENSMUSG00000040586.8	469.904	-1.54761	0.200798	-7.70727	1.2854e-14	4.08886e-13	DOWN	Ofd1
ENSMUSG00000079620.13	793.541	-1.82266	0.236603	-7.70343	1.32458e-14	4.20631e-13	DOWN	Muc4
ENSMUSG00000060568.14	253.847	-3.197	0.415076	-7.7022	1.33744e-14	4.24353e-13	DOWN	Fam78b
ENSMUSG00000028820.13	5465.17	-2.79205	0.363233	-7.68667	1.51011e-14	4.77509e-13	DOWN	Sfpq
ENSMUSG00000073530.11	1182.83	-4.23212	0.550891	-7.68232	1.56232e-14	4.93177e-13	DOWN	Pappa2
ENSMUSG00000020154.9	378.157	-11.3233	1.47616	-7.67079	1.70942e-14	5.37789e-13	DOWN	Ptprb
ENSMUSG00000028332.13	118.653	-5.33972	0.696819	-7.66299	1.81646e-14	5.70499e-13	DOWN	Hemgn
ENSMUSG00000020680.15	1815.46	-4.59002	0.598995	-7.66286	1.81832e-14	5.70601e-13	DOWN	Taf15
ENSMUSG00000036940.15	2443.63	-2.33545	0.305042	-7.65615	1.9159e-14	6.00208e-13	DOWN	Kdm1a
ENSMUSG00000022533.13	2026.17	-2.03204	0.265424	-7.65583	1.92072e-14	6.01213e-13	DOWN	Atp13a3
ENSMUSG00000002489.15	5231.96	-1.76406	0.23046	-7.65454	1.94003e-14	6.06743e-13	DOWN	Tiam1
ENSMUSG00000059005.13	7593.02	-1.84626	0.241328	-7.65043	2.00303e-14	6.25922e-13	DOWN	Hnrnpa3
ENSMUSG00000046160.6	260.772	-8.42322	1.10136	-7.64803	2.04076e-14	6.37175e-13	DOWN	Olig1
ENSMUSG00000028649.17	10558.1	-2.42873	0.31759	-7.64739	2.05106e-14	6.39854e-13	DOWN	Macf1
ENSMUSG00000034485.9	756.187	-1.61411	0.211486	-7.63222	2.30753e-14	7.17455e-13	DOWN	Uaca
ENSMUSG00000018559.16	1826.46	-2.67412	0.350405	-7.63151	2.32016e-14	7.2078e-13	DOWN	Ctdnep1
ENSMUSG00000035847.15	1625.95	-2.85653	0.374353	-7.63059	2.3369e-14	7.25376e-13	DOWN	Ids
ENSMUSG00000039391.11	144.639	-6.98939	0.916248	-7.62828	2.37908e-14	7.37853e-13	DOWN	Ccdc81
ENSMUSG00000051695.6	9366.54	-1.60647	0.210681	-7.62512	2.43806e-14	7.55513e-13	DOWN	Pcbp1
ENSMUSG00000092909.1	307.588	-3.895	0.511166	-7.61983	2.54002e-14	7.858e-13	DOWN	Gm25732
ENSMUSG00000096883.1	231.9	-8.22311	1.07937	-7.61845	2.56734e-14	7.93592e-13	DOWN	Shisa8
ENSMUSG00000030674.5	257.607	-2.5951	0.340756	-7.61571	2.62241e-14	8.09943e-13	DOWN	Qprt
ENSMUSG00000039501.14	2801.88	-1.25583	0.164921	-7.61471	2.64286e-14	8.15579e-13	DOWN	Znfx1
ENSMUSG00000035456.8	131.991	-4.95293	0.651004	-7.60814	2.78076e-14	8.56715e-13	DOWN	Prdm8
ENSMUSG00000005958.14	1649.25	-2.13789	0.281064	-7.60639	2.81848e-14	8.67615e-13	DOWN	Ephb3
ENSMUSG00000018379.17	4446.66	-1.87732	0.246885	-7.60404	2.87021e-14	8.82808e-13	DOWN	Srsf1
ENSMUSG00000003585.13	498.782	-2.53732	0.333718	-7.60318	2.88935e-14	8.87963e-13	DOWN	Sec14l2
ENSMUSG00000038042.9	377.395	-11.32	1.48922	-7.60126	2.93252e-14	8.98262e-13	DOWN	Ptpdc1
ENSMUSG00000056692.12	4761.16	-2.15896	0.284026	-7.60126	2.93253e-14	8.98262e-13	DOWN	D17Wsu92e
ENSMUSG00000085958.1	473.375	-1.76415	0.232179	-7.59827	3.00125e-14	9.18557e-13	DOWN	A930019D19Rik
ENSMUSG00000051495.7	2920.42	-1.75754	0.231313	-7.59811	3.00488e-14	9.18911e-13	DOWN	Irf2bp2
ENSMUSG00000057914.15	128.054	-5.45094	0.717799	-7.59397	3.10262e-14	9.46465e-13	DOWN	Cacnb2
ENSMUSG00000022790.13	118.721	-3.86593	0.509208	-7.59204	3.14905e-14	9.5827e-13	DOWN	Igsf11
ENSMUSG00000064341.1	59920.3	-1.54443	0.203522	-7.58853	3.23545e-14	9.83757e-13	DOWN	mt-Nd1
ENSMUSG00000072214.6	1161.32	-2.79255	0.368052	-7.58737	3.26461e-14	9.91811e-13	DOWN	2005-09-01
ENSMUSG00000029060.17	1482.33	-1.75571	0.231523	-7.58332	3.36826e-14	1.02247e-12	DOWN	Mib2
ENSMUSG00000029700.11	118.382	-5.98871	0.790128	-7.57941	3.47123e-14	1.05115e-12	DOWN	Slc13a1
ENSMUSG00000024940.10	1165.55	-1.73303	0.228696	-7.57789	3.51215e-14	1.06267e-12	DOWN	Ltbp3
ENSMUSG00000001910.4	2795.61	-2.89594	0.382464	-7.57179	3.68124e-14	1.11293e-12	DOWN	Nacc1
ENSMUSG00000031834.15	2766.79	-1.84303	0.243444	-7.57064	3.71401e-14	1.12193e-12	DOWN	Pik3r2
ENSMUSG00000016346.17	437.997	-3.0779	0.406636	-7.56917	3.75617e-14	1.13374e-12	DOWN	Kcnq2
ENSMUSG00000074647.3	206.84	-3.95442	0.522592	-7.56694	3.82106e-14	1.15239e-12	DOWN	Fam83c
ENSMUSG00000061143.15	647.915	-2.71277	0.358645	-7.56395	3.91021e-14	1.17737e-12	DOWN	Maml3
ENSMUSG00000006651.8	2140.9	-2.85905	0.378582	-7.55199	4.28652e-14	1.28755e-12	DOWN	Aplp1
ENSMUSG00000103839.1	93.8309	-5.01838	0.664528	-7.55179	4.29301e-14	1.28846e-12	DOWN	Gm37607
ENSMUSG00000092274.2	26616.3	-2.66847	0.353364	-7.55162	4.29867e-14	1.28912e-12	DOWN	Neat1
ENSMUSG00000066877.11	1633.91	-3.70949	0.491289	-7.55054	4.33467e-14	1.29886e-12	DOWN	Nck2
ENSMUSG00000020826.7	9179.83	-2.16827	0.287425	-7.54376	4.56606e-14	1.3638e-12	DOWN	Nos2
ENSMUSG00000104222.1	107.448	-3.62313	0.480504	-7.54026	4.69031e-14	1.39867e-12	DOWN	Gm7292
ENSMUSG00000031605.7	1263.66	-2.06964	0.274531	-7.53884	4.74161e-14	1.41283e-12	DOWN	Klhl2
ENSMUSG00000041607.16	3099.37	-1.98281	0.26372	-7.5186	5.5365e-14	1.64704e-12	DOWN	Mbp
ENSMUSG00000024736.14	2079.14	-1.89558	0.252124	-7.51844	5.54326e-14	1.64774e-12	DOWN	Tmem132a
ENSMUSG00000028917.14	1678.73	-2.8513	0.379306	-7.51714	5.59876e-14	1.6629e-12	DOWN	Plekhm2
ENSMUSG00000037857.16	1858.53	-2.11861	0.281859	-7.51656	5.62379e-14	1.669e-12	DOWN	Nufip2
ENSMUSG00000018909.15	1551.72	-3.72768	0.496202	-7.51243	5.8041e-14	1.72114e-12	DOWN	Arrb1
ENSMUSG00000008305.18	1468.51	-2.16113	0.287909	-7.5063	6.08241e-14	1.8008e-12	DOWN	Tle1
ENSMUSG00000096385.7	593.302	-11.9726	1.59606	-7.50138	6.31471e-14	1.86809e-12	DOWN	Gm11168
ENSMUSG00000004364.14	4182.27	-1.47569	0.196758	-7.50004	6.38003e-14	1.88591e-12	DOWN	Cul3
ENSMUSG00000053368.13	123.636	-4.30428	0.574155	-7.49673	6.54276e-14	1.93248e-12	DOWN	Rxfp2
ENSMUSG00000030878.11	611.715	-2.80637	0.374381	-7.49603	6.57815e-14	1.94139e-12	DOWN	Cdr2
ENSMUSG00000057738.13	10459.4	-1.84481	0.246521	-7.48338	7.24348e-14	2.13098e-12	DOWN	Sptan1
ENSMUSG00000023079.14	1311.6	-1.46097	0.195336	-7.47924	7.47514e-14	2.19739e-12	DOWN	Gtf2ird1
ENSMUSG00000041439.15	2589.08	-1.83773	0.245745	-7.4782	7.5346e-14	2.2127e-12	DOWN	Mfsd6
ENSMUSG00000020099.7	1509.14	-2.51475	0.336506	-7.47313	7.83068e-14	2.29646e-12	DOWN	Unc5b
ENSMUSG00000035735.10	366.565	-2.73543	0.36609	-7.47201	7.89773e-14	2.3143e-12	DOWN	Dagla
ENSMUSG00000034258.3	247.1	-2.21539	0.296498	-7.47187	7.9061e-14	2.31493e-12	DOWN	Mfsd7c
ENSMUSG00000060314.12	165.619	-7.20056	0.963985	-7.46957	8.04549e-14	2.35389e-12	DOWN	Zfp941
ENSMUSG00000072847.4	91.2676	-5.59479	0.749259	-7.4671	8.19803e-14	2.39664e-12	DOWN	A530017D24Rik
ENSMUSG00000102428.1	126.227	-6.01043	0.805008	-7.4663	8.24818e-14	2.4094e-12	DOWN	Pcdhga12
ENSMUSG00000029028.14	1505.28	-3.16274	0.423667	-7.46514	8.32102e-14	2.42877e-12	DOWN	Lrrc47
ENSMUSG00000051375.15	2879.75	-3.77473	0.505747	-7.46368	8.41386e-14	2.45394e-12	DOWN	Pcdh1
ENSMUSG00000059851.15	2223.17	-1.7082	0.228968	-7.4604	8.62582e-14	2.51379e-12	DOWN	Suv420h2
ENSMUSG00000068740.13	2431.84	-3.18526	0.427182	-7.45643	8.88952e-14	2.58254e-12	DOWN	Celsr2
ENSMUSG00000026812.16	1208.33	-2.11074	0.283098	-7.45587	8.92783e-14	2.59165e-12	DOWN	Tsc1
ENSMUSG00000037697.18	1400.86	-1.99962	0.268418	-7.44965	9.3591e-14	2.70839e-12	DOWN	Ddhd1
ENSMUSG00000048583.16	2164.25	-2.66543	0.357858	-7.4483	9.45508e-14	2.73403e-12	DOWN	Igf2
ENSMUSG00000063952.15	1335.19	-2.69889	0.362391	-7.44746	9.51561e-14	2.7494e-12	DOWN	Brpf3
ENSMUSG00000035764.5	901.305	-2.23414	0.300124	-7.44406	9.76363e-14	2.81887e-12	DOWN	Fbxo45
ENSMUSG00000030748.9	8414.5	-1.35326	0.181856	-7.44137	9.96481e-14	2.87472e-12	DOWN	Il4ra
ENSMUSG00000070462.4	1506.33	-1.72273	0.231607	-7.43818	1.02084e-13	2.94042e-12	DOWN	Mesdc1
ENSMUSG00000073563.2	1244.25	-1.95207	0.262606	-7.43344	1.05805e-13	3.04526e-12	DOWN	Csnk1g3
ENSMUSG00000042817.15	192.338	-7.92646	1.06678	-7.43025	1.08392e-13	3.11731e-12	DOWN	Flt3
ENSMUSG00000038346.18	1286.46	-5.05142	0.680386	-7.42434	1.1334e-13	3.24705e-12	DOWN	Zfp384
ENSMUSG00000028111.4	371.825	-1.74267	0.234845	-7.42051	1.1667e-13	3.33986e-12	DOWN	Ctsk
ENSMUSG00000038375.15	8032.1	-1.49621	0.201773	-7.41534	1.21316e-13	3.46753e-12	DOWN	Trp53inp2
ENSMUSG00000029594.12	592.492	-2.42351	0.32716	-7.40773	1.28482e-13	3.66671e-12	DOWN	Rbm19
ENSMUSG00000087659.7	133.927	-5.72159	0.772577	-7.40585	1.30313e-13	3.71328e-12	DOWN	Gm12606
ENSMUSG00000034472.13	2059.19	-2.4297	0.328112	-7.4051	1.31053e-13	3.7315e-12	DOWN	Rasd2
ENSMUSG00000020143.15	1500.03	-1.45619	0.196684	-7.40371	1.32428e-13	3.76777e-12	DOWN	Dock2
ENSMUSG00000045045.7	886.049	-2.83584	0.383098	-7.40239	1.33751e-13	3.80249e-12	DOWN	Lrfn4
ENSMUSG00000034252.14	2171.93	-1.38325	0.186894	-7.40128	1.34881e-13	3.83169e-12	DOWN	Senp6
ENSMUSG00000078942.10	128.517	-6.3897	0.863524	-7.39956	1.36633e-13	3.87553e-12	DOWN	Naip6
ENSMUSG00000027951.16	3849.2	-1.44122	0.194797	-7.39859	1.37642e-13	3.90119e-12	DOWN	Adar
ENSMUSG00000027544.16	2318.94	-1.93638	0.261918	-7.39308	1.43471e-13	4.05712e-12	DOWN	Nfatc2
ENSMUSG00000048148.16	178.892	-7.86857	1.06451	-7.39174	1.44922e-13	4.09505e-12	DOWN	Nwd1
ENSMUSG00000025290.16	10683.1	-2.05877	0.278735	-7.38612	1.5118e-13	4.26215e-12	DOWN	Rps24
ENSMUSG00000027965.15	241.571	-4.70657	0.637741	-7.38006	1.58222e-13	4.45393e-12	DOWN	Olfm3
ENSMUSG00000024112.16	1001.24	-4.57241	0.61961	-7.3795	1.58883e-13	4.46916e-12	DOWN	Cacna1h
ENSMUSG00000039936.18	292.988	-10.9552	1.4847	-7.37869	1.59851e-13	4.49298e-12	DOWN	Pik3cd
ENSMUSG00000047731.17	4022.02	-1.29169	0.175131	-7.37557	1.63642e-13	4.59606e-12	DOWN	Wbp1l
ENSMUSG00000075270.11	137.326	-3.69197	0.50066	-7.37422	1.65307e-13	4.63932e-12	DOWN	Pde11a
ENSMUSG00000074934.3	2142.42	-3.23879	0.439372	-7.37141	1.68831e-13	4.73464e-12	DOWN	Grem1
ENSMUSG00000038560.7	2854.46	-2.24006	0.303942	-7.37002	1.70602e-13	4.7807e-12	DOWN	Sp6
ENSMUSG00000074384.3	155.781	-5.967	0.810065	-7.36607	1.75733e-13	4.9208e-12	DOWN	AI429214
ENSMUSG00000070802.5	3727.83	-2.65124	0.36011	-7.36231	1.80749e-13	5.05745e-12	DOWN	Pnmal2
ENSMUSG00000022791.16	1786.09	-2.91322	0.395747	-7.36132	1.82097e-13	5.09133e-12	DOWN	Tnk2
ENSMUSG00000035355.15	121.748	-4.91209	0.66758	-7.35805	1.86614e-13	5.20744e-12	DOWN	Kcnh4
ENSMUSG00000078794.4	105.071	-6.12387	0.83308	-7.35088	1.9691e-13	5.47667e-12	DOWN	Dact3
ENSMUSG00000047497.9	132.296	-6.03105	0.820485	-7.35059	1.97338e-13	5.48446e-12	DOWN	Adamts12
ENSMUSG00000034336.3	148.417	-7.04159	0.958544	-7.34613	2.04029e-13	5.65774e-12	DOWN	Ina
ENSMUSG00000026751.14	89.7987	-5.88255	0.800987	-7.34412	2.07114e-13	5.73473e-12	DOWN	Nr5a1
ENSMUSG00000095547.1	392.02	-11.3747	1.54983	-7.33932	2.14678e-13	5.93976e-12	DOWN	Gm10719
ENSMUSG00000029512.11	1810.31	-2.09667	0.285777	-7.33674	2.18864e-13	6.04656e-12	DOWN	Ulk1
ENSMUSG00000032021.13	184.212	-7.91451	1.07907	-7.33455	2.22474e-13	6.13719e-12	DOWN	Crtam
ENSMUSG00000037683.14	92.0997	-3.13074	0.427107	-7.33011	2.29962e-13	6.32967e-12	DOWN	Armc3
ENSMUSG00000022387.16	2898.39	-1.77954	0.242954	-7.32456	2.39678e-13	6.58248e-12	DOWN	Brd1
ENSMUSG00000028458.12	975.476	-1.8763	0.256462	-7.3161	2.55285e-13	6.99559e-12	DOWN	Tesk1
ENSMUSG00000025348.8	523.596	-3.26244	0.446321	-7.30962	2.67891e-13	7.32485e-12	DOWN	Itga7
ENSMUSG00000022194.15	1523.47	-2.48786	0.340658	-7.30309	2.81236e-13	7.67282e-12	DOWN	Pabpn1
ENSMUSG00000028042.15	1951.6	-3.49115	0.478061	-7.30273	2.81982e-13	7.68753e-12	DOWN	Zbtb7b
ENSMUSG00000025278.8	22642.5	-2.63398	0.360736	-7.30168	2.84193e-13	7.73645e-12	DOWN	Flnb
ENSMUSG00000061410.6	988.54	-1.92533	0.263765	-7.29942	2.89014e-13	7.8562e-12	DOWN	Zcchc14
ENSMUSG00000046330.9	6201.82	-1.60458	0.219992	-7.29383	3.01256e-13	8.18299e-12	DOWN	Rpl37a
ENSMUSG00000020850.14	8613.87	-1.68238	0.230838	-7.28816	3.1422e-13	8.52888e-12	DOWN	Prpf8
ENSMUSG00000001794.13	4124.72	-1.51738	0.208202	-7.28802	3.1454e-13	8.53136e-12	DOWN	Capns1
ENSMUSG00000060938.14	7884.75	-1.68771	0.23169	-7.28434	3.23239e-13	8.74948e-12	DOWN	Rpl26
ENSMUSG00000075028.11	1071.83	-2.60088	0.357158	-7.28216	3.28509e-13	8.88432e-12	DOWN	Prdm11
ENSMUSG00000038773.10	2993.55	-1.80962	0.248571	-7.2801	3.33576e-13	9.0148e-12	DOWN	Kdm3b
ENSMUSG00000021943.6	233.343	-6.03232	0.831344	-7.2561	3.98408e-13	1.07124e-11	DOWN	Gdf10
ENSMUSG00000039599.15	667.861	-1.80636	0.248991	-7.25472	4.0248e-13	1.0814e-11	DOWN	Fam149b
ENSMUSG00000025060.14	2400.05	-2.11915	0.292312	-7.24963	4.17905e-13	1.12042e-11	DOWN	Slk
ENSMUSG00000055333.14	2689.27	-2.13776	0.295057	-7.24523	4.31702e-13	1.15658e-11	DOWN	Fat2
ENSMUSG00000020121.15	1091.17	-2.02796	0.279952	-7.24398	4.35721e-13	1.1665e-11	DOWN	Srgap1
ENSMUSG00000060336.6	87.9741	-3.6387	0.502342	-7.24347	4.37345e-13	1.17001e-11	DOWN	Zfp937
ENSMUSG00000027665.13	1818.27	-1.44	0.198981	-7.23688	4.59133e-13	1.22565e-11	DOWN	Pik3ca
ENSMUSG00000024422.14	1901.16	-1.58821	0.21948	-7.23626	4.61235e-13	1.23038e-11	DOWN	Dhx16
ENSMUSG00000042010.16	5951.5	-3.87656	0.536061	-7.23158	4.7741e-13	1.26951e-11	DOWN	Acacb
ENSMUSG00000026841.7	232.67	-10.6225	1.46899	-7.23118	4.78832e-13	1.27185e-11	DOWN	Fibcd1
ENSMUSG00000026737.12	759.474	-2.00124	0.276816	-7.22948	4.84844e-13	1.2869e-11	DOWN	Pip4k2a
ENSMUSG00000096736.1	391.249	-11.3719	1.57433	-7.22334	5.07277e-13	1.34356e-11	DOWN	Gm17535
ENSMUSG00000054256.11	3201.26	-2.83345	0.392394	-7.22093	5.16324e-13	1.36655e-11	DOWN	Msi1
ENSMUSG00000003934.5	231.576	-8.21413	1.13787	-7.21887	5.24226e-13	1.38648e-11	DOWN	Efnb3
ENSMUSG00000090071.4	231.219	-10.613	1.47024	-7.21854	5.25478e-13	1.3888e-11	DOWN	Cdk5r2
ENSMUSG00000024261.5	154.272	-6.15926	0.853714	-7.21467	5.40656e-13	1.42689e-11	DOWN	Syt4
ENSMUSG00000040506.16	2277.6	-2.24782	0.311775	-7.20974	5.60573e-13	1.47735e-11	DOWN	Ambra1
ENSMUSG00000098973.1	2295.68	-4.83547	0.671761	-7.1982	6.1011e-13	1.6045e-11	DOWN	Mir6236
ENSMUSG00000026494.12	371.986	-9.88695	1.37368	-7.19744	6.13533e-13	1.61236e-11	DOWN	Kif26b
ENSMUSG00000020220.16	4323.44	-2.26421	0.314935	-7.18945	6.50548e-13	1.70601e-11	DOWN	Vps13d
ENSMUSG00000095123.1	208.827	-8.10904	1.12819	-7.18762	6.59284e-13	1.7277e-11	DOWN	Gm21781
ENSMUSG00000054003.13	313.288	-11.0519	1.5387	-7.18259	6.84032e-13	1.7913e-11	DOWN	Tdrd9
ENSMUSG00000050751.14	98.5827	-6.40584	0.892647	-7.17624	7.16567e-13	1.87254e-11	DOWN	Pgbd5
ENSMUSG00000033578.7	199.298	-2.55219	0.35576	-7.17392	7.28783e-13	1.90179e-11	DOWN	Tmem35
ENSMUSG00000024074.7	2148.83	-2.06873	0.288518	-7.1702	7.48904e-13	1.95293e-11	DOWN	Crim1
ENSMUSG00000021277.16	3339.29	-1.45279	0.202707	-7.16695	7.66865e-13	1.99836e-11	DOWN	Traf3
ENSMUSG00000002343.11	321.69	-1.9159	0.267344	-7.16642	7.6984e-13	2.00471e-11	DOWN	Armc6
ENSMUSG00000041625.14	554.066	-1.54268	0.215439	-7.16061	8.03202e-13	2.08574e-11	DOWN	Ggact
ENSMUSG00000039117.15	810.106	-1.8423	0.257726	-7.14829	8.78626e-13	2.27525e-11	DOWN	Taf4a
ENSMUSG00000071547.3	148.5	-2.89184	0.404708	-7.14549	8.96738e-13	2.32054e-11	DOWN	Nt5dc2
ENSMUSG00000039953.13	7193.19	-1.63683	0.229151	-7.14301	9.13099e-13	2.35959e-11	DOWN	Clstn1
ENSMUSG00000052133.16	64.5591	-4.36237	0.611003	-7.13969	9.35422e-13	2.4156e-11	DOWN	Sema5b
ENSMUSG00000044030.4	1350.54	-1.67578	0.23474	-7.13889	9.4087e-13	2.42462e-11	DOWN	Irf2bp1
ENSMUSG00000040811.15	2017.3	-1.59274	0.223113	-7.13871	9.42083e-13	2.42606e-11	DOWN	Eml2
ENSMUSG00000031154.15	2877.35	-2.15348	0.301768	-7.13619	9.5956e-13	2.46765e-11	DOWN	Otud5
ENSMUSG00000036333.10	4750.06	-1.40295	0.196647	-7.13437	9.72292e-13	2.49694e-11	DOWN	Kidins220
ENSMUSG00000041203.8	2372.74	-1.47487	0.206736	-7.13411	9.74152e-13	2.49999e-11	DOWN	2310036O22Rik
ENSMUSG00000027895.9	226.993	-10.5861	1.48528	-7.12739	1.02291e-12	2.6215e-11	DOWN	Kcnc4
ENSMUSG00000022656.15	1477.64	-2.50956	0.352107	-7.12725	1.02394e-12	2.62233e-11	DOWN	Pvrl3
ENSMUSG00000036123.6	155.037	-7.61289	1.06876	-7.12313	1.05501e-12	2.70004e-11	DOWN	Slc9a3
ENSMUSG00000021913.7	215.757	-10.5132	1.47824	-7.112	1.14375e-12	2.91711e-11	DOWN	Ogdhl
ENSMUSG00000033819.15	1816.67	-1.58734	0.223506	-7.102	1.22961e-12	3.12324e-11	DOWN	Ppp1r16a
ENSMUSG00000060206.11	1246.36	-1.71358	0.241354	-7.09986	1.24881e-12	3.16986e-11	DOWN	Zfp462
ENSMUSG00000027298.17	597.864	-2.19871	0.310046	-7.09157	1.32597e-12	3.356e-11	DOWN	Tyro3
ENSMUSG00000028369.15	239.306	-10.6624	1.50354	-7.0915	1.32666e-12	3.356e-11	DOWN	Svep1
ENSMUSG00000047371.7	720.116	-1.79249	0.252827	-7.0898	1.34308e-12	3.39523e-11	DOWN	Zfp768
ENSMUSG00000040136.9	2109.83	-1.52036	0.214457	-7.08937	1.34725e-12	3.40345e-11	DOWN	Abcc8
ENSMUSG00000050377.7	208.874	-10.4666	1.47648	-7.08886	1.35222e-12	3.41368e-11	DOWN	Il31ra
ENSMUSG00000038612.16	8466.91	-1.622	0.228847	-7.08773	1.36333e-12	3.43939e-11	DOWN	Mcl1
ENSMUSG00000032338.8	353.706	-9.81578	1.38555	-7.0844	1.39648e-12	3.52064e-11	DOWN	Hcn4
ENSMUSG00000084787.1	91.6829	-2.95504	0.417185	-7.08329	1.40771e-12	3.54654e-11	DOWN	Gm12436
ENSMUSG00000000489.6	1105.07	-2.52366	0.356352	-7.08192	1.42168e-12	3.57932e-11	DOWN	Pdgfb
ENSMUSG00000038172.14	605.618	-2.53394	0.357862	-7.08077	1.43354e-12	3.60675e-11	DOWN	Ttc39b
ENSMUSG00000029467.15	11898.3	-2.58644	0.365399	-7.0784	1.45828e-12	3.66267e-11	DOWN	Atp2a2
ENSMUSG00000031709.15	1049.02	-2.79478	0.394889	-7.07739	1.46893e-12	3.6858e-11	DOWN	Tbc1d9
ENSMUSG00000030122.12	9919.6	-2.11612	0.299007	-7.07715	1.4715e-12	3.68976e-11	DOWN	Ptms
ENSMUSG00000022568.16	3275.1	-3.03133	0.428717	-7.07071	1.54144e-12	3.85994e-11	DOWN	Scrib
ENSMUSG00000013846.9	956.549	-2.52902	0.357769	-7.06885	1.56226e-12	3.90681e-11	DOWN	St3gal1
ENSMUSG00000042178.6	1290.83	-1.23745	0.175075	-7.0681	1.57065e-12	3.92391e-11	DOWN	Armc5
ENSMUSG00000087486.1	103.031	-6.46896	0.915239	-7.06805	1.57121e-12	3.92391e-11	DOWN	Gm11723
ENSMUSG00000046169.9	80.6405	-5.16604	0.730989	-7.06719	1.58101e-12	3.94573e-11	DOWN	Adamts6
ENSMUSG00000000374.7	3860.3	-1.66898	0.236198	-7.06599	1.59474e-12	3.97467e-11	DOWN	Trappc10
ENSMUSG00000035109.14	218.368	-2.78968	0.395018	-7.06218	1.63916e-12	4.07717e-11	DOWN	Shc4
ENSMUSG00000060279.14	2619.48	-2.85075	0.403739	-7.06086	1.65472e-12	4.11313e-11	DOWN	Ap2a1
ENSMUSG00000044309.7	405.53	-3.64294	0.516233	-7.05678	1.70407e-12	4.23297e-11	DOWN	Apol7c
ENSMUSG00000047675.15	11672.7	-2.04869	0.290338	-7.05621	1.71103e-12	4.24741e-11	DOWN	Rps8
ENSMUSG00000042810.14	1576.56	-1.50161	0.21282	-7.05576	1.71662e-12	4.25844e-11	DOWN	Krba1
ENSMUSG00000052698.14	568.887	-2.79033	0.395582	-7.05375	1.74158e-12	4.31175e-11	DOWN	Tln2
ENSMUSG00000023068.14	2383.53	-1.63728	0.232152	-7.05265	1.75537e-12	4.34298e-11	DOWN	Nus1
ENSMUSG00000074873.3	101.11	-3.91724	0.555828	-7.04758	1.82057e-12	4.50131e-11	DOWN	AI606181
ENSMUSG00000051243.13	221.487	-10.5517	1.49747	-7.04633	1.83696e-12	4.53881e-11	DOWN	Islr2
ENSMUSG00000034707.6	3072.97	-1.34335	0.190744	-7.04271	1.88533e-12	4.64906e-11	DOWN	Gns
ENSMUSG00000020080.8	310.638	-3.39753	0.482806	-7.03705	1.96355e-12	4.83873e-11	DOWN	Hkdc1
ENSMUSG00000041750.13	74.3994	-3.03563	0.431418	-7.03639	1.97289e-12	4.85853e-11	DOWN	Cd1d2
ENSMUSG00000086567.1	186.421	-1.99807	0.284018	-7.03503	1.99212e-12	4.90264e-11	DOWN	Gm2830
ENSMUSG00000033808.16	1459.03	-2.17684	0.309486	-7.03375	2.01056e-12	4.94476e-11	DOWN	Tmem87a
ENSMUSG00000043460.6	370.396	-9.88421	1.4057	-7.03151	2.04311e-12	5.01818e-11	DOWN	Elfn2
ENSMUSG00000027330.16	1448.5	-1.57437	0.22392	-7.03094	2.05148e-12	5.03541e-11	DOWN	Cdc25b
ENSMUSG00000028977.16	3668.66	-2.36848	0.336964	-7.02887	2.08214e-12	5.10391e-11	DOWN	Casz1
ENSMUSG00000026663.6	2287.74	-1.3029	0.185471	-7.02483	2.14325e-12	5.24681e-11	DOWN	Atf6
ENSMUSG00000047466.9	433.951	-6.45811	0.919609	-7.02267	2.17661e-12	5.32147e-11	DOWN	8030462N17Rik
ENSMUSG00000021536.7	451.123	-7.29646	1.03915	-7.0216	2.19345e-12	5.35912e-11	DOWN	Adcy2
ENSMUSG00000053617.11	6092.17	-2.96608	0.422772	-7.01579	2.28658e-12	5.57933e-11	DOWN	Sh3pxd2a
ENSMUSG00000005566.13	6043.75	-1.85912	0.265099	-7.01292	2.33401e-12	5.69132e-11	DOWN	Trim28
ENSMUSG00000040852.5	304.512	-9.5893	1.37021	-6.99841	2.58877e-12	6.296e-11	DOWN	Plekhh2
ENSMUSG00000034220.7	5653.89	-1.99292	0.284771	-6.99831	2.59066e-12	6.29649e-11	DOWN	Gpc1
ENSMUSG00000001506.10	2799.7	-2.768	0.39553	-6.99819	2.59293e-12	6.29789e-11	DOWN	Col1a1
ENSMUSG00000021495.8	1923.4	-1.7704	0.253055	-6.99611	2.63161e-12	6.3835e-11	DOWN	Fam193b
ENSMUSG00000050295.3	642.849	-1.77749	0.254159	-6.99363	2.67867e-12	6.49341e-11	DOWN	Foxc1
ENSMUSG00000032479.15	5601.74	-1.9722	0.282165	-6.98951	2.75854e-12	6.67832e-11	DOWN	Map4
ENSMUSG00000005045.16	220.714	-6.59678	0.944427	-6.98496	2.84944e-12	6.88941e-11	DOWN	Chd5
ENSMUSG00000045019.4	188.297	-10.3165	1.4771	-6.98429	2.86305e-12	6.91784e-11	DOWN	Acer1
ENSMUSG00000091455.3	183.034	-10.2758	1.47138	-6.98381	2.8729e-12	6.93711e-11	DOWN	Otogl
ENSMUSG00000043144.5	113.726	-3.45232	0.494527	-6.98106	2.92967e-12	7.06502e-11	DOWN	Aqp6
ENSMUSG00000029720.9	113.482	-3.70576	0.53111	-6.97739	3.0071e-12	7.24705e-11	DOWN	Gm20605
ENSMUSG00000037035.5	1459.97	-3.57929	0.513055	-6.97642	3.02801e-12	7.28799e-11	DOWN	Inhbb
ENSMUSG00000005534.10	3450.82	-2.30692	0.330805	-6.97364	3.08837e-12	7.42847e-11	DOWN	Insr
ENSMUSG00000051378.10	121.068	-4.03759	0.578994	-6.97347	3.09228e-12	7.43306e-11	DOWN	Kif18b
ENSMUSG00000054976.14	99.7642	-5.75289	0.825045	-6.97282	3.1064e-12	7.46217e-11	DOWN	Nyap2
ENSMUSG00000030499.9	2393.53	-1.25249	0.179684	-6.97053	3.15743e-12	7.57986e-11	DOWN	Kctd15
ENSMUSG00000020695.14	252.287	-10.7396	1.54187	-6.96529	3.27734e-12	7.85252e-11	DOWN	Mrc2
ENSMUSG00000000738.17	1921.18	-2.4065	0.345589	-6.96349	3.31945e-12	7.9483e-11	DOWN	Spg7
ENSMUSG00000036241.3	3570.77	-1.20018	0.172463	-6.95905	3.42569e-12	8.18686e-11	DOWN	Ube2r2
ENSMUSG00000037415.5	1307.96	-2.52853	0.36349	-6.95624	3.49462e-12	8.34625e-11	DOWN	Ranbp10
ENSMUSG00000090254.7	183.761	-10.282	1.47848	-6.95444	3.53959e-12	8.44823e-11	DOWN	Gm1965
ENSMUSG00000021565.16	518.39	-2.3383	0.336381	-6.95133	3.61847e-12	8.61436e-11	DOWN	Slc6a19
ENSMUSG00000055538.7	190.223	-10.3319	1.48632	-6.95135	3.61807e-12	8.61436e-11	DOWN	Zcchc24
ENSMUSG00000036264.9	84.0155	-3.23347	0.465285	-6.94943	3.66753e-12	8.72557e-11	DOWN	Fstl4
ENSMUSG00000038371.14	2494.24	-1.94733	0.280242	-6.94873	3.68581e-12	8.76345e-11	DOWN	Sbf2
ENSMUSG00000055148.7	1723.83	-1.76406	0.253873	-6.9486	3.68923e-12	8.76598e-11	DOWN	Klf2
ENSMUSG00000030779.15	3212.83	-1.32821	0.191165	-6.94797	3.70577e-12	8.79968e-11	DOWN	Rbbp6
ENSMUSG00000005640.11	317.359	-4.16563	0.599924	-6.94361	3.82215e-12	9.06445e-11	DOWN	Insrr
ENSMUSG00000036403.15	420.43	-1.73899	0.250589	-6.9396	3.93202e-12	9.3072e-11	DOWN	Cep135
ENSMUSG00000048755.8	508.72	-3.06118	0.441211	-6.93813	3.9732e-12	9.39271e-11	DOWN	Mcat
ENSMUSG00000056569.10	189.203	-10.3246	1.48821	-6.93761	3.9879e-12	9.40951e-11	DOWN	Mpz
ENSMUSG00000047085.14	218.108	-5.12942	0.739439	-6.93691	4.00779e-12	9.45045e-11	DOWN	Lrrc4b
ENSMUSG00000051506.16	1131.16	-2.44405	0.352584	-6.93184	4.15416e-12	9.78319e-11	DOWN	Wdfy4
ENSMUSG00000090125.3	603.952	-2.44715	0.353154	-6.92943	4.22537e-12	9.93203e-11	DOWN	Pou3f1
ENSMUSG00000055204.14	3894.49	-1.50836	0.217765	-6.92655	4.31225e-12	1.01171e-10	DOWN	Ankrd17
ENSMUSG00000045629.7	7267.26	-1.37902	0.199185	-6.9233	4.41235e-12	1.03454e-10	DOWN	Sh3tc2
ENSMUSG00000000149.10	2724.43	-3.08643	0.446004	-6.92018	4.51067e-12	1.05575e-10	DOWN	Gna12
ENSMUSG00000045005.9	997.874	-3.02193	0.436685	-6.92016	4.51135e-12	1.05575e-10	DOWN	Fzd5
ENSMUSG00000028327.14	187.707	-10.3123	1.49032	-6.91951	4.53209e-12	1.05994e-10	DOWN	Stra6l
ENSMUSG00000069814.6	119.732	-4.92442	0.711701	-6.91923	4.5412e-12	1.0614e-10	DOWN	E130309D14Rik
ENSMUSG00000004263.15	361.339	-1.63312	0.236107	-6.91686	4.61749e-12	1.07855e-10	DOWN	Atn1
ENSMUSG00000021743.5	12831.5	-1.20142	0.173732	-6.91536	4.66688e-12	1.08941e-10	DOWN	Fezf2
ENSMUSG00000035168.16	2552.2	-1.58127	0.228708	-6.91393	4.71396e-12	1.09971e-10	DOWN	Tanc1
ENSMUSG00000004668.14	1451.91	-1.83249	0.265107	-6.91227	4.76971e-12	1.11132e-10	DOWN	Abca13
ENSMUSG00000090946.3	597.933	-5.82735	0.843883	-6.90541	5.00597e-12	1.16272e-10	DOWN	Ccdc71l
ENSMUSG00000023088.16	8055.59	-1.54557	0.223855	-6.90436	5.04301e-12	1.1706e-10	DOWN	Abcc1
ENSMUSG00000023473.11	312.513	-9.62151	1.39365	-6.90384	5.06168e-12	1.1742e-10	DOWN	Celsr3
ENSMUSG00000020262.15	479.335	-2.4152	0.349946	-6.90162	5.14142e-12	1.19121e-10	DOWN	Adarb1
ENSMUSG00000049532.10	85.9329	-5.15853	0.748913	-6.88802	5.65749e-12	1.30968e-10	DOWN	Sall2
ENSMUSG00000052144.8	2510.22	-1.83738	0.266752	-6.88796	5.65982e-12	1.30968e-10	DOWN	Ppp4r2
ENSMUSG00000025967.16	9506.45	-1.69581	0.246266	-6.88608	5.7351e-12	1.32628e-10	DOWN	Eef1b2
ENSMUSG00000084883.1	168.116	-10.1536	1.47604	-6.87894	6.02996e-12	1.39187e-10	DOWN	Ccdc85c
ENSMUSG00000031393.16	1927.15	-1.43847	0.209175	-6.87691	6.11657e-12	1.40924e-10	DOWN	Mecp2
ENSMUSG00000036529.17	3493.19	-2.43374	0.354005	-6.87487	6.20454e-12	1.42862e-10	DOWN	Sbf1
ENSMUSG00000079537.3	91.641	-3.03774	0.442049	-6.87196	6.33247e-12	1.45717e-10	DOWN	C030048H21Rik
ENSMUSG00000042821.7	76.2475	-5.02167	0.730824	-6.87124	6.36462e-12	1.46367e-10	DOWN	Snai1
ENSMUSG00000028373.16	143.546	-3.0945	0.450758	-6.8651	6.64439e-12	1.52612e-10	DOWN	Astn2
ENSMUSG00000034206.15	182.268	-10.2696	1.49606	-6.86444	6.67544e-12	1.5323e-10	DOWN	Polq
ENSMUSG00000032741.9	1130.84	-2.48765	0.362454	-6.86335	6.72623e-12	1.54301e-10	DOWN	Tpcn1
ENSMUSG00000021870.17	2491.1	-1.33515	0.194574	-6.86192	6.79411e-12	1.55666e-10	DOWN	Slmap
ENSMUSG00000078429.8	2647.15	-2.47953	0.36141	-6.86072	6.8512e-12	1.56877e-10	DOWN	Ctdsp2
ENSMUSG00000026840.14	263.908	-1.90257	0.277501	-6.8561	7.07648e-12	1.61936e-10	DOWN	Lamc3
ENSMUSG00000067594.5	9951.71	-4.89781	0.714393	-6.85591	7.0862e-12	1.62059e-10	DOWN	Krt77
ENSMUSG00000050440.8	1275.74	-2.40884	0.351415	-6.85469	7.14695e-12	1.63247e-10	DOWN	Hamp
ENSMUSG00000098557.1	18776.8	-2.23338	0.325882	-6.85334	7.2143e-12	1.64685e-10	DOWN	Kctd12
ENSMUSG00000063457.14	11559	-1.63575	0.238688	-6.8531	7.22661e-12	1.64864e-10	DOWN	Rps15
ENSMUSG00000061356.13	170.79	-10.176	1.4852	-6.85158	7.30409e-12	1.6653e-10	DOWN	Nuggc
ENSMUSG00000033705.16	247.38	-5.92994	0.865708	-6.84981	7.39481e-12	1.68495e-10	DOWN	Stard9
ENSMUSG00000028246.13	615.038	-2.05584	0.300178	-6.84872	7.45154e-12	1.69683e-10	DOWN	Faxc
ENSMUSG00000071324.11	181.036	-2.6388	0.385309	-6.84854	7.46076e-12	1.69789e-10	DOWN	Armc2
ENSMUSG00000048988.8	134.363	-7.43288	1.08549	-6.84749	7.51595e-12	1.70941e-10	DOWN	Elfn1
ENSMUSG00000052861.13	773.194	-2.17395	0.31758	-6.84536	7.62857e-12	1.7329e-10	DOWN	Dnah6
ENSMUSG00000079260.2	1638.57	-1.52401	0.222647	-6.84497	7.64922e-12	1.73653e-10	DOWN	Tmppe
ENSMUSG00000023755.9	245.067	-1.73982	0.254362	-6.83991	7.92407e-12	1.79564e-10	DOWN	Rhebl1
ENSMUSG00000005469.9	1743.9	-2.19576	0.321035	-6.83961	7.9407e-12	1.79831e-10	DOWN	Prkaca
ENSMUSG00000049323.8	1596.2	-1.39991	0.20483	-6.8345	8.22895e-12	1.86019e-10	DOWN	Smcr8
ENSMUSG00000042377.8	4291.84	-1.58687	0.232254	-6.83247	8.34644e-12	1.88446e-10	DOWN	Fam83g
ENSMUSG00000040225.15	5623.03	-1.40967	0.206476	-6.8273	8.65262e-12	1.9524e-10	DOWN	Prrc2c
ENSMUSG00000032418.15	7419.2	-1.17282	0.171833	-6.82533	8.7724e-12	1.97823e-10	DOWN	Me1
ENSMUSG00000052928.8	430.647	-2.97454	0.435815	-6.82524	8.7778e-12	1.97825e-10	DOWN	Ctif
ENSMUSG00000038527.9	113.692	-3.08767	0.452599	-6.82208	8.97286e-12	2.02098e-10	DOWN	C1rl
ENSMUSG00000028736.13	325.852	-9.70074	1.42213	-6.82128	9.02298e-12	2.03088e-10	DOWN	Pax7
ENSMUSG00000036918.15	3018.48	-2.15343	0.315919	-6.81641	9.33449e-12	2.09482e-10	DOWN	Ttc7
ENSMUSG00000007892.7	14493.9	-1.97276	0.289444	-6.81569	9.38143e-12	2.10409e-10	DOWN	Rplp1
ENSMUSG00000033039.9	7238.15	-3.06433	0.449619	-6.8154	9.40051e-12	2.1071e-10	DOWN	Micall1
ENSMUSG00000044221.14	1517.97	-1.60375	0.23535	-6.81432	9.471e-12	2.12034e-10	DOWN	Grsf1
ENSMUSG00000040524.9	1085.52	-2.59457	0.38078	-6.81383	9.50367e-12	2.12638e-10	DOWN	Zfp609
ENSMUSG00000033128.8	2986.15	-1.25699	0.184616	-6.80868	9.85015e-12	2.20125e-10	DOWN	Gga1
ENSMUSG00000001995.8	1103.83	-2.3609	0.346915	-6.80541	1.00762e-11	2.24905e-10	DOWN	Sipa1l2
ENSMUSG00000048878.6	3562.94	-1.65272	0.242861	-6.80522	1.00898e-11	2.25074e-10	DOWN	Hexim1
ENSMUSG00000024727.8	154.647	-10.0325	1.47469	-6.80314	1.02365e-11	2.28209e-10	DOWN	Trpm6
ENSMUSG00000047591.4	274.9	-9.438	1.3878	-6.80069	1.04116e-11	2.31697e-10	DOWN	Mafa
ENSMUSG00000061578.8	153.187	-10.0197	1.47333	-6.80075	1.04076e-11	2.31697e-10	DOWN	Ksr2
ENSMUSG00000037731.5	159.819	-10.0811	1.483	-6.7978	1.06227e-11	2.36112e-10	DOWN	Themis2
ENSMUSG00000048154.16	5154.06	-1.76655	0.259879	-6.7976	1.06378e-11	2.36307e-10	DOWN	Kmt2d
ENSMUSG00000091811.1	426.79	-2.58426	0.380199	-6.79712	1.06728e-11	2.36942e-10	DOWN	Inafm1
ENSMUSG00000017707.9	11955.8	-1.88352	0.277163	-6.79571	1.07781e-11	2.38995e-10	DOWN	Serinc3
ENSMUSG00000063646.14	164.697	-10.1245	1.48997	-6.79513	1.08213e-11	2.39811e-10	DOWN	Jakmip1
ENSMUSG00000024695.15	2955.3	-1.78748	0.263264	-6.78969	1.12374e-11	2.48735e-10	DOWN	Zfp91
ENSMUSG00000038894.7	2531.7	-2.3081	0.340023	-6.78806	1.13649e-11	2.51407e-10	DOWN	Irs2
ENSMUSG00000040797.16	215.927	-3.13082	0.461238	-6.78786	1.13811e-11	2.51615e-10	DOWN	Iqsec3
ENSMUSG00000039253.7	358.664	-1.79922	0.265094	-6.78709	1.1442e-11	2.52811e-10	DOWN	Fn3krp
ENSMUSG00000030098.15	160.865	-10.0893	1.48677	-6.78604	1.15257e-11	2.54509e-10	DOWN	Grip2
ENSMUSG00000000142.15	556.297	-2.5042	0.369175	-6.78323	1.1752e-11	2.59198e-10	DOWN	Axin2
ENSMUSG00000069171.13	79.6411	-4.75941	0.70199	-6.77988	1.20272e-11	2.64954e-10	DOWN	Nr2f1
ENSMUSG00000020788.15	23841.3	-2.56228	0.377988	-6.77874	1.21226e-11	2.66898e-10	DOWN	Atp2a3
ENSMUSG00000050663.7	72.0027	-5.12159	0.755606	-6.77812	1.21747e-11	2.67886e-10	DOWN	Trhde
ENSMUSG00000036110.14	151.006	-7.64153	1.12827	-6.77277	1.26337e-11	2.77658e-10	DOWN	Slc17a2
ENSMUSG00000022390.10	6741.01	-2.84904	0.420855	-6.76964	1.29107e-11	2.83578e-10	DOWN	Zc3h7b
ENSMUSG00000000392.17	541.822	-2.69296	0.397899	-6.76796	1.30612e-11	2.86713e-10	DOWN	Fap
ENSMUSG00000031906.8	2555.36	-2.13636	0.315686	-6.76736	1.31156e-11	2.87738e-10	DOWN	Smpd3
ENSMUSG00000030282.14	1384.56	-2.46364	0.364118	-6.76606	1.32339e-11	2.90163e-10	DOWN	Cmas
ENSMUSG00000020490.16	154.504	-10.0323	1.4836	-6.76215	1.3596e-11	2.97751e-10	DOWN	Btnl10
ENSMUSG00000054342.8	294.966	-2.35313	0.348111	-6.75971	1.38264e-11	3.02619e-10	DOWN	Kcnn4
ENSMUSG00000027893.14	4365.43	-1.27026	0.187943	-6.75874	1.392e-11	3.04488e-10	DOWN	Ahcyl1
ENSMUSG00000030889.14	265.442	-2.10452	0.311383	-6.75863	1.39301e-11	3.0453e-10	DOWN	Vwa3a
ENSMUSG00000028465.16	4888.11	-2.04014	0.302103	-6.75315	1.44673e-11	3.15903e-10	DOWN	Tln1
ENSMUSG00000037426.17	1294.3	-3.56391	0.527782	-6.75263	1.45193e-11	3.16852e-10	DOWN	Depdc5
ENSMUSG00000017400.10	127.32	-7.38532	1.09392	-6.75124	1.46589e-11	3.1971e-10	DOWN	Stac2
ENSMUSG00000028234.6	10147.8	-1.91054	0.28308	-6.74913	1.48734e-11	3.24198e-10	DOWN	Rps20
ENSMUSG00000038764.14	1926.87	-1.79793	0.266496	-6.74654	1.51413e-11	3.29843e-10	DOWN	Ptpn3
ENSMUSG00000019796.12	889.708	-2.39704	0.355519	-6.74235	1.55844e-11	3.39297e-10	DOWN	Lrp11
ENSMUSG00000041638.18	3973.89	-1.97668	0.293244	-6.74073	1.57588e-11	3.42895e-10	DOWN	Gcn1l1
ENSMUSG00000029640.17	1622.66	-1.92583	0.285803	-6.73831	1.60239e-11	3.47645e-10	DOWN	Usp12
ENSMUSG00000034390.15	8671.13	-1.64411	0.244047	-6.73686	1.61847e-11	3.50724e-10	DOWN	Cmip
ENSMUSG00000024851.13	1287.98	-2.16871	0.321923	-6.73673	1.61994e-11	3.5084e-10	DOWN	Pitpnm1
ENSMUSG00000031965.14	168.782	-10.1599	1.50871	-6.73414	1.64904e-11	3.56935e-10	DOWN	Tbx20
ENSMUSG00000051403.9	2012.12	-2.42031	0.360125	-6.72073	1.80811e-11	3.90229e-10	DOWN	Ppp1r37
ENSMUSG00000040940.18	3640.14	-1.64263	0.24445	-6.7197	1.82103e-11	3.92561e-10	DOWN	Arhgef1
ENSMUSG00000028793.15	6614.12	-2.34181	0.348649	-6.71681	1.85743e-11	4.00177e-10	DOWN	Rnf19b
ENSMUSG00000017446.14	729.658	-2.49113	0.37103	-6.71409	1.89247e-11	4.07254e-10	DOWN	C1qtnf1
ENSMUSG00000072294.4	135.62	-3.35173	0.499324	-6.71253	1.91274e-11	4.11377e-10	DOWN	Klf12
ENSMUSG00000025234.11	2400.37	-2.68516	0.400231	-6.70903	1.95917e-11	4.20876e-10	DOWN	Arih1
ENSMUSG00000033900.13	794.912	-1.22021	0.181981	-6.70515	2.01195e-11	4.31468e-10	DOWN	Map9
ENSMUSG00000061577.11	155.402	-10.0408	1.49853	-6.70044	2.07797e-11	4.45367e-10	DOWN	Adgrg5
ENSMUSG00000038025.7	1774.6	-2.54346	0.37982	-6.69649	2.13491e-11	4.57045e-10	DOWN	Phf2
ENSMUSG00000064224.10	532.782	-1.65833	0.247773	-6.69295	2.1871e-11	4.67948e-10	DOWN	Gsdma3
ENSMUSG00000046719.7	162.277	-5.16896	0.772378	-6.69227	2.19734e-11	4.696e-10	DOWN	Nxph3
ENSMUSG00000030110.13	1030.09	-1.91128	0.285623	-6.69161	2.20734e-11	4.71466e-10	DOWN	Ret
ENSMUSG00000086096.1	179.697	-6.01519	0.898989	-6.69106	2.21556e-11	4.72949e-10	DOWN	Gm12688
ENSMUSG00000029202.12	2398.55	-1.54284	0.230616	-6.69007	2.23071e-11	4.75636e-10	DOWN	Pds5a
ENSMUSG00000046792.8	929.823	-1.64281	0.245636	-6.68797	2.26293e-11	4.82232e-10	DOWN	Zfp787
ENSMUSG00000030209.14	181.676	-10.2649	1.53546	-6.68518	2.3064e-11	4.90932e-10	DOWN	Grin2b
ENSMUSG00000060012.7	2309.18	-2.30857	0.345363	-6.68447	2.31766e-11	4.92765e-10	DOWN	Kif13b
ENSMUSG00000028457.18	115.834	-3.14154	0.470016	-6.68391	2.32646e-11	4.94352e-10	DOWN	Atp8b5
ENSMUSG00000056972.6	256.018	-10.76	1.60986	-6.68381	2.32801e-11	4.944e-10	DOWN	Magel2
ENSMUSG00000079575.3	150.739	-4.08276	0.610945	-6.6827	2.34575e-11	4.976e-10	DOWN	Rbpsuh-rs3
ENSMUSG00000069911.10	153.621	-10.0226	1.5001	-6.68128	2.36862e-11	5.02164e-10	DOWN	Fam196b
ENSMUSG00000042548.13	1467.27	-2.4466	0.366318	-6.67891	2.40731e-11	5.10076e-10	DOWN	Asxl1
ENSMUSG00000000948.16	116.636	-7.19434	1.07752	-6.67677	2.44261e-11	5.16966e-10	DOWN	Gm38393
ENSMUSG00000072596.4	395.91	-2.52422	0.37828	-6.67288	2.50839e-11	5.30285e-10	DOWN	Ear2
ENSMUSG00000028073.15	189.614	-3.00032	0.44974	-6.67124	2.53643e-11	5.35602e-10	DOWN	Pear1
ENSMUSG00000027966.19	137.281	-9.8606	1.47833	-6.6701	2.55626e-11	5.39483e-10	DOWN	Col11a1
ENSMUSG00000078619.10	4881.71	-1.31217	0.19675	-6.66924	2.5714e-11	5.42371e-10	DOWN	Smarcd2
ENSMUSG00000029330.8	1380.74	-2.01142	0.3017	-6.66695	2.61166e-11	5.5055e-10	DOWN	Cds1
ENSMUSG00000018486.2	175.896	-10.2194	1.53412	-6.66138	2.71275e-11	5.70184e-10	DOWN	Wnt9b
ENSMUSG00000108760.1	80.5734	-6.0786	0.912523	-6.66131	2.71399e-11	5.70184e-10	DOWN	RP24-443B5.7
ENSMUSG00000031838.7	6721.32	-1.83658	0.276021	-6.65375	2.85724e-11	5.99264e-10	DOWN	Ifi30
ENSMUSG00000032232.14	2361.14	-1.76696	0.265604	-6.65261	2.87943e-11	6.03576e-10	DOWN	Cgnl1
ENSMUSG00000051335.5	962.758	-1.38849	0.208803	-6.64978	2.93535e-11	6.14606e-10	DOWN	Gfod1
ENSMUSG00000032769.4	217.834	-9.11423	1.3707	-6.64933	2.94432e-11	6.16137e-10	DOWN	Trpa1
ENSMUSG00000047603.9	566.775	-1.64066	0.246811	-6.64742	2.98272e-11	6.23822e-10	DOWN	Zfp235
ENSMUSG00000039257.11	157.968	-10.0641	1.51405	-6.64713	2.9886e-11	6.24699e-10	DOWN	Vstm2b
ENSMUSG00000073293.4	74.0659	-5.30882	0.799113	-6.64339	3.06558e-11	6.4007e-10	DOWN	Nudt10
ENSMUSG00000021991.8	135.534	-9.84198	1.4816	-6.64279	3.0781e-11	6.42324e-10	DOWN	Cacna2d3
ENSMUSG00000013367.5	272.022	-9.41699	1.41766	-6.64261	3.0818e-11	6.42736e-10	DOWN	Iglon5
ENSMUSG00000028646.16	1812.47	-2.42665	0.365331	-6.64231	3.08795e-11	6.43658e-10	DOWN	Rragc
ENSMUSG00000050148.9	1971.75	-1.85522	0.279363	-6.64089	3.118e-11	6.49557e-10	DOWN	Ubqln2
ENSMUSG00000081723.1	79.3528	-6.05725	0.912178	-6.64043	3.12777e-11	6.50864e-10	DOWN	Gm15931
ENSMUSG00000096519.1	183.637	-10.2803	1.54867	-6.63814	3.17661e-11	6.60287e-10	DOWN	Gm10721
ENSMUSG00000048015.3	90.2345	-6.18999	0.932877	-6.63537	3.23685e-11	6.72433e-10	DOWN	Neurod4
ENSMUSG00000030287.15	4844.3	-1.89089	0.285297	-6.62778	3.40772e-11	7.07534e-10	DOWN	Itpr2
ENSMUSG00000032244.8	2552.51	-1.71194	0.258393	-6.62533	3.4648e-11	7.18583e-10	DOWN	Fem1b
ENSMUSG00000034471.12	871.327	-2.40988	0.363796	-6.62428	3.48956e-11	7.23315e-10	DOWN	Caskin2
ENSMUSG00000096146.1	156.743	-10.0517	1.51752	-6.62376	3.50178e-11	7.25041e-10	DOWN	Kcnj11
ENSMUSG00000053214.7	127.3	-9.75232	1.47246	-6.62315	3.51616e-11	7.27612e-10	DOWN	Gm9899
ENSMUSG00000019731.13	2005.66	-2.50449	0.378259	-6.62109	3.5655e-11	7.36593e-10	DOWN	Slc35e1
ENSMUSG00000060969.8	127.222	-9.75151	1.473	-6.62016	3.58807e-11	7.40844e-10	DOWN	Irx1
ENSMUSG00000053158.10	992.412	-1.54096	0.232787	-6.6196	3.60178e-11	7.43262e-10	DOWN	Fes
ENSMUSG00000020715.9	1360.87	-2.22921	0.336787	-6.61904	3.61535e-11	7.45648e-10	DOWN	Ern1
ENSMUSG00000100596.1	140.564	-7.53974	1.13915	-6.61873	3.62306e-11	7.46823e-10	DOWN	Gm29502
ENSMUSG00000040373.12	134.804	-5.4156	0.818358	-6.61764	3.64969e-11	7.51897e-10	DOWN	Cacng5
ENSMUSG00000032842.13	789.664	-2.66973	0.403868	-6.61041	3.83257e-11	7.89136e-10	DOWN	Abcc10
ENSMUSG00000034685.4	72.372	-5.98039	0.905152	-6.60705	3.92048e-11	8.0679e-10	DOWN	Fam171a2
ENSMUSG00000040010.10	1838.05	-2.65472	0.401934	-6.60487	3.97878e-11	8.17883e-10	DOWN	Slc7a5
ENSMUSG00000018752.19	76.3836	-3.16521	0.479517	-6.60083	4.08862e-11	8.37682e-10	DOWN	Tnfsfm13
ENSMUSG00000031442.20	3664.29	-1.6081	0.243673	-6.59943	4.12746e-11	8.45176e-10	DOWN	Mcf2l
ENSMUSG00000040563.13	456.675	-3.6004	0.545582	-6.59919	4.13417e-11	8.46083e-10	DOWN	Plppr2
ENSMUSG00000027297.14	134.738	-9.83398	1.49022	-6.59899	4.13958e-11	8.46498e-10	DOWN	Ltk
ENSMUSG00000074564.3	181.3	-10.262	1.55509	-6.59895	4.14075e-11	8.46498e-10	DOWN	Gm10720
ENSMUSG00000022995.16	3697.12	-1.91137	0.28967	-6.59844	4.15505e-11	8.48954e-10	DOWN	Enah
ENSMUSG00000082809.3	109.99	-2.98797	0.453337	-6.59106	4.36692e-11	8.91263e-10	DOWN	Gm14150
ENSMUSG00000043811.5	211.997	-9.07593	1.37768	-6.58781	4.46354e-11	9.09984e-10	DOWN	Rtn4r
ENSMUSG00000108218.1	137.364	-9.86138	1.49709	-6.58704	4.48679e-11	9.14224e-10	DOWN	Olfr1372-ps1
ENSMUSG00000032485.14	3873.22	-1.35522	0.205755	-6.58655	4.50171e-11	9.16762e-10	DOWN	Scap
ENSMUSG00000034570.12	1431.99	-1.85356	0.281479	-6.58506	4.54714e-11	9.25505e-10	DOWN	Inpp5j
ENSMUSG00000017493.12	2441.39	-2.11029	0.320488	-6.5846	4.56112e-11	9.27844e-10	DOWN	Igfbp4
ENSMUSG00000026626.11	1581.89	-2.02727	0.307893	-6.58432	4.56964e-11	9.29069e-10	DOWN	Ppp2r5a
ENSMUSG00000005774.12	2249.15	-1.6947	0.257417	-6.58346	4.59615e-11	9.33948e-10	DOWN	Rfx5
ENSMUSG00000025726.11	127.025	-9.74969	1.48109	-6.5828	4.61677e-11	9.37625e-10	DOWN	Slc28a1
ENSMUSG00000037487.6	3555.04	-1.22648	0.186326	-6.58242	4.62865e-11	9.39525e-10	DOWN	Ubr5
ENSMUSG00000048038.6	129.362	-9.77577	1.48516	-6.5823	4.63227e-11	9.39746e-10	DOWN	Ccdc187
ENSMUSG00000030249.15	213.385	-9.0856	1.38077	-6.58008	4.70205e-11	9.52345e-10	DOWN	Abcc9
ENSMUSG00000039349.5	1695.2	-2.60243	0.395796	-6.57517	4.85984e-11	9.82698e-10	DOWN	C130074G19Rik
ENSMUSG00000034533.9	121.932	-9.6903	1.47386	-6.57478	4.87239e-11	9.847e-10	DOWN	Scn10a
ENSMUSG00000046152.16	123.59	-9.70987	1.47702	-6.57396	4.89958e-11	9.89656e-10	DOWN	Fut10
ENSMUSG00000086549.1	311.968	-2.19458	0.333926	-6.57206	4.96246e-11	1.00073e-09	DOWN	Gm13648
ENSMUSG00000061175.11	556.382	-2.06514	0.314271	-6.57122	4.99048e-11	1.00529e-09	DOWN	Fnip2
ENSMUSG00000022032.14	124.551	-9.72103	1.48002	-6.56816	5.09394e-11	1.02502e-09	DOWN	Scara5
ENSMUSG00000037940.15	125.825	-9.73473	1.48232	-6.56723	5.12592e-11	1.0309e-09	DOWN	Inpp4b
ENSMUSG00000024077.15	1671.94	-1.58197	0.240907	-6.56675	5.14244e-11	1.03366e-09	DOWN	Strn
ENSMUSG00000003604.14	610.307	-2.57646	0.392406	-6.5658	5.17551e-11	1.03974e-09	DOWN	Aven
ENSMUSG00000025016.10	5236.83	-1.89265	0.288269	-6.56557	5.18343e-11	1.04021e-09	DOWN	Tm9sf3
ENSMUSG00000062115.15	771.885	-3.03177	0.461808	-6.565	5.20325e-11	1.04306e-09	DOWN	Rai1
ENSMUSG00000032867.8	1900.73	-2.07356	0.315865	-6.56472	5.21314e-11	1.04448e-09	DOWN	Fbxw8
ENSMUSG00000043424.10	133.787	-2.65209	0.404143	-6.56226	5.29969e-11	1.06029e-09	DOWN	Eif3j2
ENSMUSG00000014164.14	137.482	-4.9319	0.751668	-6.56127	5.33499e-11	1.0666e-09	DOWN	Klhl3
ENSMUSG00000032308.8	686.076	-1.35457	0.206507	-6.55945	5.40057e-11	1.07913e-09	DOWN	Ulk3
ENSMUSG00000018334.17	3816.47	-2.16275	0.329736	-6.55903	5.41594e-11	1.08162e-09	DOWN	Ksr1
ENSMUSG00000053716.9	1089.55	-1.97026	0.300681	-6.55266	5.65229e-11	1.12761e-09	DOWN	Dusp7
ENSMUSG00000034101.14	1632.12	-1.16515	0.178001	-6.54575	5.9198e-11	1.17971e-09	DOWN	Ctnnd1
ENSMUSG00000087382.7	123.622	-9.70921	1.48362	-6.54425	5.97932e-11	1.19093e-09	DOWN	Ctcflos
ENSMUSG00000030374.15	2420.19	-2.50321	0.382866	-6.53809	6.23084e-11	1.24036e-09	DOWN	Strn4
ENSMUSG00000039275.9	1664.24	-2.04106	0.312355	-6.53442	6.38547e-11	1.27047e-09	DOWN	Foxk2
ENSMUSG00000016933.17	1935.24	-1.98215	0.303507	-6.53083	6.54064e-11	1.29925e-09	DOWN	Plcg1
ENSMUSG00000024193.7	730.982	-3.10558	0.47568	-6.52872	6.6333e-11	1.31555e-09	DOWN	Phf1
ENSMUSG00000003283.13	2844.99	-3.01404	0.461903	-6.52528	6.7876e-11	1.34544e-09	DOWN	Hck
ENSMUSG00000037157.8	134.112	-9.82656	1.50671	-6.52185	6.94439e-11	1.37505e-09	DOWN	Il22ra1
ENSMUSG00000023036.14	195.111	-8.95515	1.37315	-6.52161	6.95578e-11	1.37657e-09	DOWN	Pcdhga8
ENSMUSG00000086784.2	124.951	-9.72456	1.49168	-6.51918	7.06942e-11	1.39832e-09	DOWN	Isoc2a
ENSMUSG00000026080.13	96.8834	-6.96029	1.06796	-6.51738	7.15478e-11	1.41445e-09	DOWN	Chst10
ENSMUSG00000035459.15	151.77	-10.0051	1.53688	-6.51003	7.51342e-11	1.48298e-09	DOWN	Stab2
ENSMUSG00000036718.17	4805.4	-2.31072	0.354961	-6.50978	7.52603e-11	1.48468e-09	DOWN	Micall2
ENSMUSG00000020701.12	116.48	-9.62478	1.47874	-6.50879	7.57604e-11	1.49329e-09	DOWN	Tmem132e
ENSMUSG00000015053.14	213.612	-9.08893	1.39649	-6.50843	7.59421e-11	1.49575e-09	DOWN	Gata2
ENSMUSG00000078607.4	478.252	-1.72063	0.264375	-6.5083	7.60037e-11	1.49617e-09	DOWN	1810010H24Rik
ENSMUSG00000039656.16	1436.86	-2.38093	0.365911	-6.50685	7.67442e-11	1.50929e-09	DOWN	Rxrb
ENSMUSG00000004895.9	1569.75	-1.46527	0.225225	-6.50581	7.72776e-11	1.51884e-09	DOWN	Prcc
ENSMUSG00000047284.14	1695.47	-2.92495	0.449613	-6.5055	7.74379e-11	1.52119e-09	DOWN	Neurl4
ENSMUSG00000036093.7	942.125	-1.67178	0.257024	-6.5044	7.80046e-11	1.53151e-09	DOWN	Arl5a
ENSMUSG00000020866.17	247.097	-9.30221	1.43069	-6.50192	7.93024e-11	1.55617e-09	DOWN	Cacna1g
ENSMUSG00000043556.9	76.0645	-5.53754	0.85186	-6.50052	8.00422e-11	1.56986e-09	DOWN	Fbxl7
ENSMUSG00000035873.7	1052.34	-2.40999	0.370789	-6.49963	8.05151e-11	1.57747e-09	DOWN	Pawr
ENSMUSG00000085586.1	308.829	-3.18393	0.490057	-6.49707	8.19011e-11	1.60293e-09	DOWN	Gm11613
ENSMUSG00000021816.10	2093.49	-1.84998	0.284802	-6.49566	8.26692e-11	1.61712e-09	DOWN	Ppp3cb
ENSMUSG00000036872.16	127.614	-9.75493	1.50202	-6.49453	8.32929e-11	1.62846e-09	DOWN	Abcc12
ENSMUSG00000031885.13	1960.26	-1.49965	0.230913	-6.49444	8.33428e-11	1.62858e-09	DOWN	Cbfb
ENSMUSG00000028803.18	1695.14	-1.92	0.295707	-6.49293	8.41828e-11	1.64413e-09	DOWN	Nipal3
ENSMUSG00000040606.13	2922.45	-1.13296	0.174502	-6.49256	8.43922e-11	1.64735e-09	DOWN	Kazn
ENSMUSG00000020411.2	715.921	-2.43276	0.374877	-6.48949	8.61257e-11	1.67855e-09	DOWN	Nipal4
ENSMUSG00000020135.13	104.571	-7.09928	1.09457	-6.48593	8.81881e-11	1.71515e-09	DOWN	Apc2
ENSMUSG00000034032.15	957.528	-2.76074	0.425782	-6.48393	8.93627e-11	1.73708e-09	DOWN	Rpap1
ENSMUSG00000021285.14	1731.17	-1.90423	0.293698	-6.48362	8.95493e-11	1.7398e-09	DOWN	Ppp1r13b
ENSMUSG00000032536.9	3527.62	-2.06834	0.319088	-6.48203	9.04945e-11	1.75725e-09	DOWN	Trak1
ENSMUSG00000026811.18	261.377	-2.29352	0.35403	-6.4783	9.27591e-11	1.7984e-09	DOWN	St6galnac6
ENSMUSG00000033557.17	3910.49	-1.23435	0.190608	-6.47583	9.42952e-11	1.82533e-09	DOWN	Fam20b
ENSMUSG00000073400.6	118.889	-9.65449	1.49096	-6.47534	9.45965e-11	1.83021e-09	DOWN	Trim10
ENSMUSG00000043122.6	130.123	-9.78446	1.51191	-6.4716	9.69721e-11	1.87422e-09	DOWN	A530016L24Rik
ENSMUSG00000028360.9	131.024	-9.79348	1.514	-6.46863	9.88979e-11	1.90748e-09	DOWN	Slc44a5
ENSMUSG00000049571.16	522.857	-1.34624	0.208207	-6.46589	1.00703e-10	1.94129e-09	DOWN	Cfap46
ENSMUSG00000071477.10	620.13	-2.08942	0.323206	-6.46465	1.01535e-10	1.95631e-09	DOWN	Zfp777
ENSMUSG00000023927.15	790.754	-2.32648	0.359892	-6.46439	1.01706e-10	1.9586e-09	DOWN	Satb1
ENSMUSG00000033213.16	1478.09	-1.80187	0.278788	-6.46322	1.02497e-10	1.9728e-09	DOWN	AA467197
ENSMUSG00000068699.12	462.115	-5.52515	0.855218	-6.46052	1.04344e-10	2.00627e-09	DOWN	Flnc
ENSMUSG00000028833.13	1905.39	-1.49834	0.23196	-6.45945	1.05086e-10	2.01846e-09	DOWN	Ncdn
ENSMUSG00000037514.17	1414.93	-1.1609	0.179778	-6.45739	1.06523e-10	2.045e-09	DOWN	Pank2
ENSMUSG00000056665.2	389.726	-2.87706	0.445663	-6.45568	1.07734e-10	2.06611e-09	DOWN	Them6
ENSMUSG00000028524.21	79.8858	-4.77568	0.739905	-6.45444	1.08617e-10	2.08198e-09	DOWN	Sgip1
ENSMUSG00000047181.12	2336.71	-2.1207	0.328693	-6.45193	1.10432e-10	2.11568e-09	DOWN	Samd14
ENSMUSG00000045967.11	94.6513	-6.39987	0.992192	-6.45023	1.1168e-10	2.13848e-09	DOWN	Gpr158
ENSMUSG00000043448.13	110.536	-9.54834	1.48036	-6.45	1.11853e-10	2.1407e-09	DOWN	Gjc2
ENSMUSG00000054753.9	112.605	-9.57512	1.48473	-6.44904	1.1256e-10	2.15312e-09	DOWN	AU018091
ENSMUSG00000030123.15	2029.15	-1.84398	0.285969	-6.44817	1.13211e-10	2.16445e-09	DOWN	Plxnd1
ENSMUSG00000033326.15	4802.04	-1.94959	0.302504	-6.44484	1.15719e-10	2.21127e-09	DOWN	Kdm4a
ENSMUSG00000059991.7	4354.65	-2.05706	0.319212	-6.44419	1.16217e-10	2.21964e-09	DOWN	Nptx2
ENSMUSG00000037553.14	1280.91	-2.62794	0.407813	-6.44398	1.16383e-10	2.22167e-09	DOWN	Zdhhc18
ENSMUSG00000026259.14	191.649	-8.93019	1.38694	-6.43875	1.20463e-10	2.2972e-09	DOWN	Ngef
ENSMUSG00000005220.10	115.327	-9.60877	1.49295	-6.43608	1.22596e-10	2.33549e-09	DOWN	Corin
ENSMUSG00000059049.14	139.663	-9.88509	1.53661	-6.43306	1.25056e-10	2.37505e-09	DOWN	Frem1
ENSMUSG00000029885.3	122.453	-9.69633	1.50742	-6.43241	1.256e-10	2.38294e-09	DOWN	Moxd2
ENSMUSG00000025225.14	17321	-1.63426	0.254194	-6.42918	1.28297e-10	2.4304e-09	DOWN	Nfkb2
ENSMUSG00000026121.13	3427.78	-2.09769	0.326315	-6.42841	1.28942e-10	2.44136e-09	DOWN	Sema4c
ENSMUSG00000030337.16	706.417	-2.29785	0.357468	-6.42811	1.29196e-10	2.44412e-09	DOWN	Vamp1
ENSMUSG00000035762.10	680.227	-2.16326	0.336533	-6.42809	1.29219e-10	2.44412e-09	DOWN	Tmem161b
ENSMUSG00000032274.8	86.9833	-4.7442	0.738109	-6.42751	1.29713e-10	2.45097e-09	DOWN	Cyp19a1
ENSMUSG00000040328.14	78.3678	-4.74697	0.7386	-6.42699	1.30154e-10	2.45805e-09	DOWN	Olfr56
ENSMUSG00000026420.16	139.15	-9.8815	1.53778	-6.42581	1.31168e-10	2.4747e-09	DOWN	Il24
ENSMUSG00000029862.15	236.85	-1.64808	0.25652	-6.42476	1.32079e-10	2.48935e-09	DOWN	Clcn1
ENSMUSG00000031654.15	179.233	-8.82291	1.37406	-6.42106	1.35331e-10	2.54935e-09	DOWN	Cbln1
ENSMUSG00000033960.5	743.229	-2.13052	0.331957	-6.41806	1.38021e-10	2.59607e-09	DOWN	9430020K01Rik
ENSMUSG00000026979.16	843.193	-2.42118	0.377531	-6.41319	1.42503e-10	2.67363e-09	DOWN	Psd4
ENSMUSG00000020901.13	5658.34	-3.35027	0.522457	-6.41253	1.43126e-10	2.68396e-09	DOWN	Pik3r5
ENSMUSG00000027967.8	105.451	-9.48032	1.47931	-6.40859	1.46871e-10	2.75001e-09	DOWN	Neurog2
ENSMUSG00000059498.13	108.875	-9.52763	1.4868	-6.40814	1.47306e-10	2.75572e-09	DOWN	Fcgr3
ENSMUSG00000075012.4	154.532	-2.14678	0.33501	-6.40812	1.47324e-10	2.75572e-09	DOWN	Fjx1
ENSMUSG00000027002.13	3370.82	-1.47309	0.230064	-6.40295	1.52401e-10	2.84496e-09	DOWN	Nckap1
ENSMUSG00000050966.9	104.22	-9.46383	1.47816	-6.40246	1.52894e-10	2.85275e-09	DOWN	Lin28a
ENSMUSG00000042459.8	107.809	-9.51333	1.48638	-6.40032	1.55049e-10	2.8915e-09	DOWN	Bpifa2
ENSMUSG00000034926.3	4471.46	-3.9855	0.622796	-6.39937	1.56021e-10	2.90672e-09	DOWN	Dhcr24
ENSMUSG00000056648.5	108.803	-9.52502	1.48885	-6.39756	1.5788e-10	2.93694e-09	DOWN	Hoxb8
ENSMUSG00000005417.17	9547.38	-1.58927	0.248427	-6.39733	1.58114e-10	2.93981e-09	DOWN	Mprip
ENSMUSG00000028023.16	67.2036	-5.87829	0.919098	-6.39571	1.59799e-10	2.96817e-09	DOWN	Pitx2
ENSMUSG00000102144.1	107.894	-9.51268	1.48793	-6.39322	1.62426e-10	3.01547e-09	DOWN	4930429P21Rik
ENSMUSG00000042763.9	200.642	-1.60217	0.250636	-6.3924	1.63304e-10	3.02874e-09	DOWN	Maneal
ENSMUSG00000032807.5	1316.88	-1.93565	0.302849	-6.39148	1.64282e-10	3.04537e-09	DOWN	Alox12b
ENSMUSG00000004609.11	109.521	-9.53423	1.49186	-6.39084	1.64976e-10	3.05669e-09	DOWN	Cd33
ENSMUSG00000060275.11	68.2569	-4.60651	0.720881	-6.39011	1.65765e-10	3.06826e-09	DOWN	Nrg2
ENSMUSG00000020673.14	108.489	-9.5223	1.49142	-6.38471	1.71726e-10	3.17514e-09	DOWN	Tpo
ENSMUSG00000024247.14	6631.7	-3.23535	0.506739	-6.38465	1.71795e-10	3.17514e-09	DOWN	Pkdcc
ENSMUSG00000091264.2	429.522	-1.72163	0.269676	-6.3841	1.72414e-10	3.18499e-09	DOWN	Smim13
ENSMUSG00000034115.9	127.066	-9.74868	1.52709	-6.38383	1.72712e-10	3.18892e-09	DOWN	Scn11a
ENSMUSG00000039176.17	1923.28	-1.19507	0.18721	-6.38358	1.72997e-10	3.19258e-09	DOWN	Polg
ENSMUSG00000021721.4	112.525	-9.57347	1.49976	-6.38331	1.73296e-10	3.19653e-09	DOWN	Htr1a
ENSMUSG00000035811.10	61.4673	-5.30867	0.831669	-6.38315	1.73481e-10	3.19834e-09	DOWN	Ugt2b35
ENSMUSG00000036480.9	119.765	-9.66462	1.51423	-6.38252	1.74202e-10	3.20846e-09	DOWN	Prss56
ENSMUSG00000035181.5	599.408	-2.40273	0.376536	-6.38115	1.75758e-10	3.23551e-09	DOWN	Heatr5a
ENSMUSG00000030577.13	120.06	-9.66876	1.51531	-6.3807	1.76281e-10	3.24353e-09	DOWN	Cd22
ENSMUSG00000036054.15	977.932	-1.32619	0.207851	-6.38047	1.76544e-10	3.24677e-09	DOWN	Sugp2
ENSMUSG00000004500.8	273.927	-2.2571	0.353871	-6.37833	1.79032e-10	3.28927e-09	DOWN	Zfp324
ENSMUSG00000033981.14	74.7286	-4.01603	0.630072	-6.37392	1.84252e-10	3.38351e-09	DOWN	Gria2
ENSMUSG00000047415.11	711.688	-1.51287	0.237374	-6.37339	1.84898e-10	3.39368e-09	DOWN	Gpr68
ENSMUSG00000031995.8	8312.92	-1.23719	0.194145	-6.3725	1.85966e-10	3.4116e-09	DOWN	St14
ENSMUSG00000047843.16	715.375	-1.68702	0.264744	-6.37227	1.86247e-10	3.41508e-09	DOWN	Bri3
ENSMUSG00000044716.12	97.9157	-6.97262	1.09477	-6.36903	1.90227e-10	3.48291e-09	DOWN	Dok7
ENSMUSG00000042873.11	101.511	-5.1043	0.80146	-6.36875	1.90578e-10	3.4859e-09	DOWN	Lhfpl4
ENSMUSG00000049908.6	103.928	-9.45868	1.48523	-6.36849	1.90896e-10	3.48999e-09	DOWN	Gja8
ENSMUSG00000056071.12	1827.84	-3.34843	0.526122	-6.36436	1.96105e-10	3.5782e-09	DOWN	S100a9
ENSMUSG00000078776.9	2230.8	-2.45186	0.385352	-6.36265	1.98298e-10	3.61465e-09	DOWN	9530053A07Rik
ENSMUSG00000040037.13	61.6682	-5.69485	0.895342	-6.36053	2.01056e-10	3.66135e-09	DOWN	Negr1
ENSMUSG00000105957.1	68.9389	-4.73836	0.745281	-6.35782	2.04641e-10	3.72299e-09	DOWN	Gm43254
ENSMUSG00000042812.5	132.733	-7.40587	1.16536	-6.355	2.08428e-10	3.78688e-09	DOWN	Foxf1
ENSMUSG00000027474.12	104.109	-9.4631	1.48962	-6.35271	2.11551e-10	3.8393e-09	DOWN	Ccm2l
ENSMUSG00000006676.16	5495.33	-1.78586	0.281129	-6.35246	2.11899e-10	3.84375e-09	DOWN	Usp19
ENSMUSG00000036053.16	5746.93	-2.57573	0.405508	-6.35186	2.12724e-10	3.85446e-09	DOWN	Fmnl2
ENSMUSG00000020890.11	259.243	-4.80811	0.757147	-6.35031	2.14888e-10	3.89036e-09	DOWN	Gucy2e
ENSMUSG00000000282.12	1012.09	-3.02585	0.476765	-6.34663	2.2008e-10	3.9805e-09	DOWN	Mnt
ENSMUSG00000030022.14	3283.2	-2.7457	0.432685	-6.34572	2.21384e-10	4.00213e-09	DOWN	Adamts9
ENSMUSG00000003273.13	125.1	-2.03623	0.320936	-6.34466	2.22914e-10	4.02783e-09	DOWN	Car11
ENSMUSG00000038400.15	892.031	-3.01718	0.475615	-6.34374	2.24259e-10	4.05017e-09	DOWN	Pmepa1
ENSMUSG00000096001.2	504.547	-2.20843	0.348173	-6.34293	2.25443e-10	4.06957e-09	DOWN	2610528A11Rik
ENSMUSG00000051279.2	105.711	-9.48519	1.49566	-6.34179	2.27105e-10	4.09759e-09	DOWN	Gdf6
ENSMUSG00000037509.18	288.314	-2.0449	0.322498	-6.34081	2.28567e-10	4.12197e-09	DOWN	Arhgef4
ENSMUSG00000046480.5	1242.3	-1.99968	0.315439	-6.33934	2.30753e-10	4.15938e-09	DOWN	Scn4b
ENSMUSG00000046460.14	3109.75	-2.49809	0.394113	-6.33851	2.32005e-10	4.17788e-09	DOWN	Sh2d7
ENSMUSG00000028962.14	2960.58	-2.84198	0.448396	-6.33811	2.32593e-10	4.18646e-09	DOWN	Slc4a2
ENSMUSG00000064125.14	98.1435	-9.37739	1.47965	-6.33759	2.33393e-10	4.19881e-09	DOWN	Prr36
ENSMUSG00000023236.7	2451.47	-1.23979	0.195664	-6.33631	2.3534e-10	4.2318e-09	DOWN	Scg5
ENSMUSG00000019893.11	100.408	-9.40897	1.48513	-6.33547	2.36614e-10	4.2506e-09	DOWN	Ros1
ENSMUSG00000078676.9	2482.12	-1.74597	0.275606	-6.33504	2.37285e-10	4.26058e-09	DOWN	Casc3
ENSMUSG00000036098.15	621.443	-2.64892	0.418206	-6.334	2.38881e-10	4.28718e-09	DOWN	Myrf
ENSMUSG00000073433.10	208.821	-1.73705	0.274312	-6.3324	2.41383e-10	4.33e-09	DOWN	Arhgdig
ENSMUSG00000042608.15	2020.92	-2.02063	0.319166	-6.33098	2.43609e-10	4.36782e-09	DOWN	Stk40
ENSMUSG00000053166.14	718.303	-2.86116	0.452012	-6.32983	2.45428e-10	4.39831e-09	DOWN	Cdh22
ENSMUSG00000026480.12	2402.98	-2.40887	0.380662	-6.32812	2.48166e-10	4.44523e-09	DOWN	Ncf2
ENSMUSG00000021182.14	2652.07	-1.31446	0.207873	-6.3234	2.55877e-10	4.58115e-09	DOWN	Ccdc88c
ENSMUSG00000021221.15	90	-6.88	1.08815	-6.32267	2.5709e-10	4.60064e-09	DOWN	Dpf3
ENSMUSG00000024502.9	85.6585	-6.80612	1.07661	-6.32183	2.58485e-10	4.62339e-09	DOWN	Jakmip2
ENSMUSG00000055489.8	75.4204	-5.09704	0.806404	-6.3207	2.60377e-10	4.655e-09	DOWN	Ano5
ENSMUSG00000030406.7	117.094	-9.63198	1.52428	-6.31905	2.63179e-10	4.70282e-09	DOWN	Gipr
ENSMUSG00000069855.9	86.1895	-6.78984	1.07459	-6.31854	2.64047e-10	4.71607e-09	DOWN	Slc47a2
ENSMUSG00000075604.5	102.525	-9.44097	1.49454	-6.31696	2.66755e-10	4.76215e-09	DOWN	Cyp11b1
ENSMUSG00000042686.5	2690.76	-2.06589	0.327122	-6.31536	2.6954e-10	4.80956e-09	DOWN	Jph1
ENSMUSG00000038020.5	1248.47	-3.11176	0.492866	-6.3136	2.72618e-10	4.86214e-09	DOWN	Rapgefl1
ENSMUSG00000052516.17	1686.11	-1.82604	0.28926	-6.31278	2.74066e-10	4.88329e-09	DOWN	Robo2
ENSMUSG00000072875.2	238.102	-1.65363	0.261981	-6.31203	2.75395e-10	4.90227e-09	DOWN	Gpr27
ENSMUSG00000020393.16	2402.66	-1.80022	0.285297	-6.30999	2.79057e-10	4.95796e-09	DOWN	Kremen1
ENSMUSG00000047592.17	114.67	-9.60252	1.52245	-6.30728	2.83989e-10	5.04008e-09	DOWN	Nxpe5
ENSMUSG00000103039.1	72.6596	-5.96351	0.945505	-6.30722	2.84086e-10	5.04008e-09	DOWN	Gm37123
ENSMUSG00000084897.1	97.201	-9.36215	1.485	-6.30446	2.89204e-10	5.126e-09	DOWN	Gm14226
ENSMUSG00000046982.10	1474.87	-1.19104	0.188933	-6.30401	2.90044e-10	5.13844e-09	DOWN	Tshz1
ENSMUSG00000064363.1	29271.3	-1.28262	0.203515	-6.30236	2.93144e-10	5.18841e-09	DOWN	mt-Nd4
ENSMUSG00000021904.5	113.003	-9.5814	1.52034	-6.30214	2.93569e-10	5.19346e-09	DOWN	Sema3g
ENSMUSG00000052392.4	89.1753	-6.83788	1.08504	-6.30197	2.93893e-10	5.19672e-09	DOWN	Acot4
ENSMUSG00000031849.8	737.536	-2.82859	0.448861	-6.30171	2.94381e-10	5.2004e-09	DOWN	Comp
ENSMUSG00000020722.5	97.3812	-9.36484	1.48636	-6.3005	2.96686e-10	5.23615e-09	DOWN	Cacng1
ENSMUSG00000022253.14	529.933	-1.25796	0.199665	-6.30035	2.96965e-10	5.23858e-09	DOWN	Nadk2
ENSMUSG00000102796.1	99.8182	-9.40245	1.49246	-6.29997	2.97704e-10	5.24913e-09	DOWN	Gm37711
ENSMUSG00000042846.8	70.9057	-4.78471	0.759716	-6.29803	3.01458e-10	5.31029e-09	DOWN	Lrrtm3
ENSMUSG00000045962.16	5988.69	-1.50566	0.239281	-6.29245	3.12495e-10	5.4943e-09	DOWN	Wnk1
ENSMUSG00000024300.16	145.15	-9.94098	1.57996	-6.29191	3.13582e-10	5.5108e-09	DOWN	Myo1f
ENSMUSG00000056043.5	98.4525	-9.38173	1.49196	-6.28818	3.21213e-10	5.63958e-09	DOWN	Rgs9bp
ENSMUSG00000041794.12	173.403	-3.06648	0.487675	-6.28796	3.21665e-10	5.64486e-09	DOWN	Myrip
ENSMUSG00000030606.8	109.471	-5.95512	0.9474	-6.28575	3.26277e-10	5.72308e-09	DOWN	Hapln3
ENSMUSG00000019817.18	5982.86	-1.33504	0.212448	-6.28409	3.29778e-10	5.77904e-09	DOWN	Plagl1
ENSMUSG00000028487.18	93.8144	-9.31259	1.48203	-6.28368	3.30661e-10	5.79178e-09	DOWN	Bnc2
ENSMUSG00000034161.7	148.029	-7.55927	1.20303	-6.28351	3.31011e-10	5.79519e-09	DOWN	Scx
ENSMUSG00000025658.16	69.3569	-5.93073	0.944125	-6.28172	3.3484e-10	5.8567e-09	DOWN	Cnksr2
ENSMUSG00000065922.1	141.922	-4.24652	0.676025	-6.2816	3.35096e-10	5.85842e-09	DOWN	n-R5-8s1
ENSMUSG00000025608.9	163.025	-8.69687	1.38455	-6.28136	3.35614e-10	5.86473e-09	DOWN	Podxl
ENSMUSG00000040612.13	110.452	-9.54715	1.52013	-6.28049	3.37498e-10	5.89054e-09	DOWN	Ildr2
ENSMUSG00000071604.4	380.195	-5.46847	0.870711	-6.28046	3.37566e-10	5.89054e-09	DOWN	Fam189a2
ENSMUSG00000026858.18	790.877	-1.50303	0.2394	-6.27832	3.42247e-10	5.96784e-09	DOWN	Fam73b
ENSMUSG00000028940.2	85.449	-6.8051	1.08405	-6.27746	3.44154e-10	5.99706e-09	DOWN	Hes2
ENSMUSG00000001225.12	94.2917	-9.31871	1.48462	-6.27682	3.45559e-10	6.01871e-09	DOWN	Slc26a3
ENSMUSG00000022243.10	111.584	-7.20942	1.14863	-6.27656	3.46143e-10	6.02607e-09	DOWN	Slc45a2
ENSMUSG00000039057.10	290.883	-2.48913	0.396602	-6.27614	3.47077e-10	6.03667e-09	DOWN	Myo16
ENSMUSG00000035435.15	108.024	-7.15831	1.14071	-6.27532	3.48916e-10	6.06583e-09	DOWN	Abca17
ENSMUSG00000018126.15	95.2119	-9.33297	1.48867	-6.26932	3.6262e-10	6.28937e-09	DOWN	Baiap2l2
ENSMUSG00000101970.6	1447.98	-1.51089	0.241123	-6.26607	3.70273e-10	6.41313e-09	DOWN	1810026B05Rik
ENSMUSG00000026700.4	90.436	-9.25884	1.47786	-6.26505	3.72697e-10	6.44802e-09	DOWN	Tnfsf4
ENSMUSG00000028033.16	99.3648	-9.39401	1.49944	-6.26501	3.72808e-10	6.44802e-09	DOWN	Kcnq5
ENSMUSG00000079507.10	660.403	-3.64586	0.582109	-6.26319	3.77186e-10	6.52071e-09	DOWN	H2-Q1
ENSMUSG00000059974.10	290.659	-1.77471	0.283504	-6.25991	3.85196e-10	6.65608e-09	DOWN	Ntm
ENSMUSG00000030093.7	91.2427	-9.27259	1.48147	-6.25906	3.87292e-10	6.6892e-09	DOWN	Wnt7a
ENSMUSG00000041115.16	873.115	-3.05058	0.48743	-6.2585	3.88701e-10	6.70817e-09	DOWN	Iqsec2
ENSMUSG00000032269.7	89.2402	-9.23952	1.47675	-6.25665	3.93327e-10	6.78397e-09	DOWN	Htr3a
ENSMUSG00000030500.6	157.223	-8.64461	1.38177	-6.25621	3.94452e-10	6.79707e-09	DOWN	Slc17a6
ENSMUSG00000057003.12	1226.19	-1.68697	0.269734	-6.25421	3.99525e-10	6.87812e-09	DOWN	Myh4
ENSMUSG00000044288.6	51.5392	-4.40678	0.704866	-6.25193	4.05402e-10	6.97607e-09	DOWN	Cnr1
ENSMUSG00000005237.14	959.614	-2.37016	0.379129	-6.2516	4.06276e-10	6.98787e-09	DOWN	Dnah2
ENSMUSG00000031450.7	390.418	-2.06651	0.33058	-6.25116	4.07422e-10	7.00433e-09	DOWN	Grk1
ENSMUSG00000069922.11	122.047	-4.99482	0.799125	-6.25036	4.09513e-10	7.03704e-09	DOWN	Ces3a
ENSMUSG00000042605.15	1992.12	-1.16344	0.186171	-6.24928	4.12349e-10	7.0825e-09	DOWN	Atxn2
ENSMUSG00000032852.3	100.342	-9.4099	1.506	-6.24825	4.15068e-10	7.11933e-09	DOWN	Rspo4
ENSMUSG00000052135.8	89.8577	-9.25049	1.48119	-6.24531	4.22963e-10	7.24807e-09	DOWN	Foxo6
ENSMUSG00000030733.10	1753.39	-1.89926	0.304316	-6.24106	4.34611e-10	7.43739e-09	DOWN	Sh2b1
ENSMUSG00000025034.8	2864.2	-1.24629	0.199709	-6.24055	4.36034e-10	7.4583e-09	DOWN	Trim8
ENSMUSG00000102039.1	108.305	-9.51806	1.52598	-6.23735	4.45047e-10	7.60548e-09	DOWN	Gm20788
ENSMUSG00000026796.16	7581.34	-1.79855	0.288371	-6.23692	4.46275e-10	7.62205e-09	DOWN	Fam129b
ENSMUSG00000041044.9	90.1138	-9.254	1.48464	-6.23315	4.57149e-10	7.7908e-09	DOWN	Lrit1
ENSMUSG00000021070.5	542.612	-2.05622	0.33007	-6.22965	4.6749e-10	7.96338e-09	DOWN	Bdkrb2
ENSMUSG00000022426.5	1983.3	-1.65402	0.265514	-6.22949	4.67963e-10	7.9678e-09	DOWN	Josd1
ENSMUSG00000021262.14	1243.25	-1.57431	0.252739	-6.229	4.69425e-10	7.98537e-09	DOWN	Evl
ENSMUSG00000020312.11	104.7	-9.47122	1.5208	-6.22779	4.73073e-10	8.04376e-09	DOWN	Shc2
ENSMUSG00000023809.9	638.83	-2.70425	0.43428	-6.22698	4.75524e-10	8.07436e-09	DOWN	Rps6ka2
ENSMUSG00000072845.3	95.9081	-9.34475	1.50155	-6.2234	4.86497e-10	8.24561e-09	DOWN	Tmprss11a
ENSMUSG00000022371.15	3064.42	-2.57907	0.414545	-6.22145	4.9257e-10	8.34094e-09	DOWN	Col14a1
ENSMUSG00000058546.8	8348.15	-1.89849	0.30516	-6.2213	4.93042e-10	8.34514e-09	DOWN	Rpl23a
ENSMUSG00000000125.5	348.931	-2.34355	0.376875	-6.21837	5.02358e-10	8.49123e-09	DOWN	Wnt3
ENSMUSG00000027048.15	148.947	-8.5659	1.37772	-6.21746	5.05264e-10	8.53647e-09	DOWN	Abcb11
ENSMUSG00000068323.12	124.699	-9.72334	1.56398	-6.21706	5.06553e-10	8.55435e-09	DOWN	Slc4a5
ENSMUSG00000031220.14	90.4068	-9.25898	1.4898	-6.21493	5.13464e-10	8.66318e-09	DOWN	Awat2
ENSMUSG00000051527.11	102.98	-9.44545	1.51993	-6.21438	5.15275e-10	8.68981e-09	DOWN	Usp29
ENSMUSG00000035437.15	1983.78	-1.36214	0.219227	-6.21337	5.18604e-10	8.73801e-09	DOWN	Rabgap1
ENSMUSG00000021256.5	85.573	-9.17906	1.4775	-6.21257	5.21264e-10	8.77886e-09	DOWN	Vash1
ENSMUSG00000090061.9	109.883	-9.53933	1.5356	-6.21213	5.227e-10	8.79907e-09	DOWN	Nwd2
ENSMUSG00000031410.14	112.112	-9.56955	1.54049	-6.212	5.23144e-10	8.80255e-09	DOWN	Nxf7
ENSMUSG00000022220.13	96.1005	-9.34557	1.50453	-6.21162	5.24399e-10	8.81968e-09	DOWN	Adcy4
ENSMUSG00000028707.15	182.012	-8.83529	1.42281	-6.20977	5.30633e-10	8.92049e-09	DOWN	Dmbx1
ENSMUSG00000020805.14	86.1765	-9.18972	1.48001	-6.20922	5.32468e-10	8.9447e-09	DOWN	Slc13a5
ENSMUSG00000042345.14	78.397	-6.65235	1.07137	-6.2092	5.32554e-10	8.9447e-09	DOWN	Ubash3a
ENSMUSG00000044447.4	620.502	-1.82748	0.294502	-6.20534	5.45798e-10	9.15359e-09	DOWN	Dock5
ENSMUSG00000037994.14	48.6493	-4.61375	0.743935	-6.20181	5.58162e-10	9.34946e-09	DOWN	Slc9b2
ENSMUSG00000040945.13	4592.83	-1.64945	0.266091	-6.19881	5.68923e-10	9.52542e-09	DOWN	Rcc2
ENSMUSG00000044641.7	1000.9	-2.16522	0.349308	-6.1986	5.69675e-10	9.53372e-09	DOWN	Pard6b
ENSMUSG00000007817.14	4169.65	-2.65934	0.429179	-6.19634	5.7792e-10	9.66736e-09	DOWN	Zmiz1
ENSMUSG00000039308.5	952.36	-2.01975	0.326042	-6.19475	5.83769e-10	9.75642e-09	DOWN	Ndst2
ENSMUSG00000075470.1	1108.9	-2.03345	0.328295	-6.19398	5.86655e-10	9.80024e-09	DOWN	Alg10b
ENSMUSG00000057897.14	2791.48	-2.27442	0.367343	-6.19156	5.95721e-10	9.94276e-09	DOWN	Camk2b
ENSMUSG00000050315.13	2665.56	-2.2347	0.361	-6.1903	6.0051e-10	1.00182e-08	DOWN	Synpo2
ENSMUSG00000056476.13	1324.47	-2.56875	0.415023	-6.18942	6.03847e-10	1.00693e-08	DOWN	Med12l
ENSMUSG00000062017.15	88.8998	-9.23334	1.49192	-6.18889	6.05911e-10	1.00992e-08	DOWN	Abca14
ENSMUSG00000023192.12	160.361	-8.67541	1.40188	-6.18841	6.07758e-10	1.01255e-08	DOWN	Grm2
ENSMUSG00000037542.13	83.6555	-9.14614	1.47809	-6.18781	6.1005e-10	1.01591e-08	DOWN	Aldh8a1
ENSMUSG00000015305.5	725.147	-4.75397	0.768565	-6.18552	6.18991e-10	1.02937e-08	DOWN	Sash1
ENSMUSG00000030162.14	94.1591	-9.31837	1.5065	-6.18545	6.1924e-10	1.02937e-08	DOWN	Olr1
ENSMUSG00000010205.10	2526.38	-1.48036	0.239454	-6.18223	6.32037e-10	1.04924e-08	DOWN	Raver1
ENSMUSG00000075289.4	371.509	-1.43948	0.232913	-6.18031	6.39766e-10	1.06112e-08	DOWN	Carns1
ENSMUSG00000043252.8	2008.63	-1.75634	0.284197	-6.18002	6.40933e-10	1.06258e-08	DOWN	Tmem64
ENSMUSG00000009108.15	92.1511	-9.28725	1.50312	-6.17864	6.46551e-10	1.07142e-08	DOWN	Gnat2
ENSMUSG00000034098.14	154.024	-8.59945	1.392	-6.17774	6.50236e-10	1.07705e-08	DOWN	Fstl5
ENSMUSG00000034377.10	2343.8	-1.16699	0.188974	-6.17537	6.60098e-10	1.09289e-08	DOWN	Tulp4
ENSMUSG00000032017.14	146.884	-8.54568	1.38393	-6.17494	6.61868e-10	1.09534e-08	DOWN	Grik4
ENSMUSG00000079055.10	82.6491	-9.12881	1.479	-6.1723	6.73031e-10	1.11282e-08	DOWN	Slc8a3
ENSMUSG00000082791.3	64.3841	-5.33549	0.864607	-6.17099	6.78616e-10	1.12106e-08	DOWN	Gm4875
ENSMUSG00000024347.16	527.635	-2.42434	0.392952	-6.16955	6.84847e-10	1.13035e-08	DOWN	Psd2
ENSMUSG00000071042.11	98.0235	-9.37413	1.51949	-6.16928	6.86012e-10	1.13127e-08	DOWN	Rasgrp3
ENSMUSG00000063015.12	4851.86	-1.82141	0.295375	-6.16641	6.98594e-10	1.15048e-08	DOWN	Ccni
ENSMUSG00000103406.1	146.931	-8.54744	1.38648	-6.16483	7.05591e-10	1.16149e-08	DOWN	Gm5541
ENSMUSG00000038861.14	1208.37	-2.65495	0.430769	-6.16328	7.12544e-10	1.1719e-08	DOWN	Pi4kb
ENSMUSG00000018849.6	2383.39	-2.00749	0.325764	-6.16241	7.16452e-10	1.17781e-08	DOWN	Wwc1
ENSMUSG00000031503.13	3955.45	-2.19392	0.356052	-6.16179	7.19285e-10	1.18142e-08	DOWN	Col4a2
ENSMUSG00000079259.2	81.1695	-9.10331	1.47845	-6.15732	7.39871e-10	1.21362e-08	DOWN	Trim71
ENSMUSG00000041852.14	2081.09	-1.85615	0.301489	-6.15662	7.43157e-10	1.21848e-08	DOWN	Tcf20
ENSMUSG00000085112.1	59.6082	-3.71081	0.602792	-6.15603	7.45923e-10	1.22247e-08	DOWN	A530072M11Rik
ENSMUSG00000034310.8	86.1451	-9.18818	1.49383	-6.15076	7.71138e-10	1.26157e-08	DOWN	Tmem132d
ENSMUSG00000018868.3	82.6005	-9.12886	1.48455	-6.14923	7.78585e-10	1.27319e-08	DOWN	Pnpla5
ENSMUSG00000027584.16	83.1585	-9.13705	1.48593	-6.14905	7.7949e-10	1.27411e-08	DOWN	Oprl1
ENSMUSG00000032652.13	1342.85	-1.41846	0.230951	-6.1418	8.15927e-10	1.33192e-08	DOWN	Crebl2
ENSMUSG00000032097.9	8382.42	-1.9858	0.323342	-6.14148	8.17546e-10	1.33397e-08	DOWN	Ddx6
ENSMUSG00000050896.12	91.9304	-9.28332	1.51179	-6.14063	8.21926e-10	1.34028e-08	DOWN	Rtn4rl2
ENSMUSG00000052915.14	2011.42	-2.21816	0.361476	-6.1364	8.44126e-10	1.37433e-08	DOWN	Msl1
ENSMUSG00000021258.9	1299.15	-1.41267	0.230331	-6.13321	8.61234e-10	1.39912e-08	DOWN	Ccnk
ENSMUSG00000036907.9	85.6043	-9.17953	1.49667	-6.13332	8.60658e-10	1.39912e-08	DOWN	C1ql2
ENSMUSG00000021903.11	90.3405	-9.25679	1.50968	-6.13164	8.69782e-10	1.41239e-08	DOWN	Galnt15
ENSMUSG00000053128.14	342.997	-1.70617	0.278262	-6.13151	8.70493e-10	1.41293e-08	DOWN	Rnf26
ENSMUSG00000039639.6	79.1205	-9.06649	1.47909	-6.12977	8.80087e-10	1.42788e-08	DOWN	Kcne1
ENSMUSG00000030397.10	1323.28	-2.94331	0.48041	-6.12666	8.9743e-10	1.45474e-08	DOWN	Mark4
ENSMUSG00000013629.16	1078.23	-5.12907	0.837183	-6.12658	8.97869e-10	1.45482e-08	DOWN	Cad
ENSMUSG00000031684.10	421.732	-1.52913	0.249597	-6.12638	8.99015e-10	1.45604e-08	DOWN	Slc10a7
ENSMUSG00000108950.1	83.0493	-9.13581	1.49146	-6.12543	9.04413e-10	1.46415e-08	DOWN	RP23-378D16.5
ENSMUSG00000023084.11	153.517	-2.4777	0.404642	-6.1232	9.17144e-10	1.48282e-08	DOWN	Lrrc71
ENSMUSG00000021575.15	85.3268	-9.1759	1.49858	-6.12305	9.18003e-10	1.48357e-08	DOWN	Ahrr
ENSMUSG00000047045.17	2198.48	-1.26924	0.207302	-6.12266	9.2026e-10	1.48657e-08	DOWN	Tmem164
ENSMUSG00000038132.5	214.608	-2.64455	0.432088	-6.12039	9.33443e-10	1.50655e-08	DOWN	Rbm24
ENSMUSG00000028859.14	92.491	-9.29013	1.51795	-6.12019	9.3463e-10	1.50782e-08	DOWN	Csf3r
ENSMUSG00000019278.4	86.9546	-9.20245	1.50441	-6.11697	9.53684e-10	1.53656e-08	DOWN	Dpep1
ENSMUSG00000042410.15	1287.26	-1.84137	0.301057	-6.11636	9.57375e-10	1.54117e-08	DOWN	Agps
ENSMUSG00000096606.2	253.743	-4.68048	0.76535	-6.11547	9.62733e-10	1.54878e-08	DOWN	Tpbgl
ENSMUSG00000006218.4	87.4016	-9.211	1.50623	-6.11526	9.63969e-10	1.5491e-08	DOWN	Fam131c
ENSMUSG00000037993.7	2223.84	-1.01807	0.166478	-6.1153	9.63732e-10	1.5491e-08	DOWN	Dhx38
ENSMUSG00000024743.14	1661.96	-4.04168	0.661063	-6.11391	9.72207e-10	1.56166e-08	DOWN	Syt7
ENSMUSG00000029286.12	103.116	-9.44939	1.54594	-6.11241	9.81375e-10	1.57571e-08	DOWN	Enam
ENSMUSG00000102692.1	96.8208	-9.35633	1.53089	-6.11169	9.85788e-10	1.58211e-08	DOWN	Dchs2
ENSMUSG00000011257.19	2913.5	-1.86639	0.305446	-6.11037	9.94012e-10	1.59271e-08	DOWN	Pabpc4
ENSMUSG00000059495.13	3787.03	-1.9383	0.317216	-6.11035	9.94107e-10	1.59271e-08	DOWN	Arhgef12
ENSMUSG00000060487.5	115.995	-2.1054	0.344559	-6.11043	9.93657e-10	1.59271e-08	DOWN	Samd5
ENSMUSG00000025813.14	1522.65	-1.68261	0.275417	-6.10931	1.00063e-09	1.60179e-08	DOWN	Homer2
ENSMUSG00000069806.5	126.788	-7.25011	1.18676	-6.10918	1.00142e-09	1.60236e-08	DOWN	Cacng7
ENSMUSG00000053550.13	78.366	-9.05308	1.48198	-6.10878	1.00394e-09	1.60501e-08	DOWN	Shisa7
ENSMUSG00000070799.4	86.937	-9.20078	1.50614	-6.10884	1.00357e-09	1.60501e-08	DOWN	Psg26
ENSMUSG00000036707.16	3600.32	-1.34377	0.220097	-6.10537	1.02564e-09	1.63899e-08	DOWN	Cab39
ENSMUSG00000071652.6	743.024	-1.69509	0.277696	-6.10412	1.0337e-09	1.65117e-08	DOWN	Ints5
ENSMUSG00000108022.1	90.4539	-9.25841	1.51686	-6.10366	1.03664e-09	1.65515e-08	DOWN	Gm7298
ENSMUSG00000108228.1	57.9822	-5.66396	0.928144	-6.10246	1.04448e-09	1.66624e-08	DOWN	6430584L05Rik
ENSMUSG00000038656.5	81.3851	-9.10569	1.49228	-6.10187	1.04837e-09	1.671e-08	DOWN	Cyp3a16
ENSMUSG00000047749.2	79.0609	-6.62383	1.08615	-6.09842	1.07121e-09	1.70596e-08	DOWN	Zc3hav1l
ENSMUSG00000030769.15	141.746	-8.49551	1.39387	-6.0949	1.09505e-09	1.74169e-08	DOWN	Slc5a11
ENSMUSG00000034156.16	1829.47	-3.05204	0.500781	-6.09456	1.09742e-09	1.74396e-08	DOWN	Bzrap1
ENSMUSG00000048174.2	83.5454	-9.14344	1.50069	-6.09283	1.1093e-09	1.76005e-08	DOWN	Tmem81
ENSMUSG00000059908.9	98.1257	-9.37575	1.53879	-6.09294	1.10853e-09	1.76005e-08	DOWN	Mug1
ENSMUSG00000066571.13	887.8	-1.80132	0.295743	-6.09083	1.12327e-09	1.78048e-08	DOWN	4931406P16Rik
ENSMUSG00000022802.2	191.922	-3.94158	0.647152	-6.09065	1.12454e-09	1.78173e-08	DOWN	Lmln
ENSMUSG00000048534.6	72.4746	-5.30089	0.870379	-6.09032	1.12684e-09	1.78385e-08	DOWN	Amica1
ENSMUSG00000031385.14	97.2946	-9.36519	1.53776	-6.09013	1.12816e-09	1.78442e-08	DOWN	Plxnb3
ENSMUSG00000027022.13	79.2819	-9.06899	1.48927	-6.08957	1.13214e-09	1.78996e-08	DOWN	Xirp2
ENSMUSG00000033182.12	85.5345	-9.17734	1.50738	-6.08828	1.14134e-09	1.80373e-08	DOWN	Kbtbd12
ENSMUSG00000038463.8	85.3675	-9.17447	1.5072	-6.08709	1.14979e-09	1.81632e-08	DOWN	Olfml2b
ENSMUSG00000002486.15	622.695	-2.08289	0.342307	-6.08485	1.16599e-09	1.84112e-08	DOWN	Tchp
ENSMUSG00000100706.6	79.6586	-9.07692	1.49198	-6.08381	1.17361e-09	1.85237e-08	DOWN	Gm19744
ENSMUSG00000024222.16	3222.8	-1.24869	0.205271	-6.08314	1.17852e-09	1.85854e-08	DOWN	Fkbp5
ENSMUSG00000023460.12	848.104	-1.90051	0.312456	-6.08249	1.18329e-09	1.86527e-08	DOWN	Rab12
ENSMUSG00000107320.1	80.6509	-9.09321	1.49508	-6.0821	1.18616e-09	1.86901e-08	DOWN	Gm42549
ENSMUSG00000027611.12	462.474	-2.41776	0.397644	-6.08022	1.20021e-09	1.88875e-08	DOWN	Procr
ENSMUSG00000044647.16	808.616	-1.17711	0.193601	-6.08011	1.20097e-09	1.88914e-08	DOWN	Csrnp3
ENSMUSG00000057396.6	89.2449	-9.23862	1.51984	-6.07867	1.21184e-09	1.90543e-08	DOWN	Zfp759
ENSMUSG00000081586.3	84.6664	-9.1652	1.50819	-6.07696	1.2248e-09	1.92418e-08	DOWN	Gm11544
ENSMUSG00000021366.7	3154.42	-2.05939	0.338941	-6.07597	1.23242e-09	1.93496e-08	DOWN	Hivep1
ENSMUSG00000024211.15	85.6953	-9.18017	1.51091	-6.07593	1.2327e-09	1.93496e-08	DOWN	Grm8
ENSMUSG00000046049.6	76.8933	-9.02548	1.48564	-6.07515	1.23873e-09	1.94361e-08	DOWN	Rp1l1
ENSMUSG00000037134.16	404.851	-1.33952	0.220551	-6.0735	1.25148e-09	1.96279e-08	DOWN	Prmt10
ENSMUSG00000005800.2	76.4868	-9.01723	1.48471	-6.0734	1.25231e-09	1.96325e-08	DOWN	Mmp8
ENSMUSG00000020431.5	1793.9	-2.61136	0.430032	-6.07247	1.25956e-09	1.97379e-08	DOWN	Adcy1
ENSMUSG00000010476.13	130.17	-8.37071	1.37927	-6.06894	1.28754e-09	2.01508e-08	DOWN	Ebf3
ENSMUSG00000072893.12	212.932	-3.04237	0.501525	-6.06624	1.30936e-09	2.04752e-08	DOWN	4933439C10Rik
ENSMUSG00000052631.14	4180.5	-2.80963	0.463278	-6.06467	1.32226e-09	2.06682e-08	DOWN	Sh2d6
ENSMUSG00000015750.15	1078.26	-1.14351	0.18856	-6.06443	1.32424e-09	2.06904e-08	DOWN	Aph1a
ENSMUSG00000050100.14	247.786	-2.02871	0.334705	-6.0612	1.35113e-09	2.11016e-08	DOWN	Hmx2
ENSMUSG00000049538.14	99.4907	-9.3961	1.55034	-6.06067	1.35558e-09	2.11623e-08	DOWN	Adamts16
ENSMUSG00000022367.7	1037.51	-2.35912	0.389734	-6.05315	1.42043e-09	2.21337e-08	DOWN	Has2
ENSMUSG00000036904.5	349.888	-3.08016	0.508856	-6.05311	1.42078e-09	2.21337e-08	DOWN	Fzd8
ENSMUSG00000048904.4	78.71	-9.05988	1.49685	-6.05263	1.42497e-09	2.21803e-08	DOWN	Neurog1
ENSMUSG00000046991.9	94.0103	-9.31369	1.53895	-6.05198	1.43079e-09	2.2243e-08	DOWN	Wdr27
ENSMUSG00000050468.12	139.861	-8.47761	1.40079	-6.05203	1.43035e-09	2.2243e-08	DOWN	Astl
ENSMUSG00000097352.7	92.2529	-9.28646	1.53466	-6.05114	1.43821e-09	2.2349e-08	DOWN	C920009B18Rik
ENSMUSG00000047443.14	62.4779	-3.61226	0.5972	-6.04865	1.46065e-09	2.26788e-08	DOWN	Fam132b
ENSMUSG00000057246.14	930.566	-1.44038	0.238234	-6.04605	1.48443e-09	2.30288e-08	DOWN	BC051142
ENSMUSG00000042179.5	134.625	-8.42189	1.39304	-6.04569	1.48768e-09	2.30695e-08	DOWN	Pnliprp1
ENSMUSG00000019777.16	3235.55	-1.6344	0.270501	-6.0421	1.5212e-09	2.35599e-08	DOWN	Hdac2
ENSMUSG00000075514.4	154.49	-8.62396	1.42778	-6.04011	1.54009e-09	2.38426e-08	DOWN	Gm13375
ENSMUSG00000020019.4	263.662	-4.24324	0.70254	-6.03985	1.54253e-09	2.38704e-08	DOWN	Ntn4
ENSMUSG00000029381.15	1813.32	-2.7236	0.451027	-6.03867	1.55394e-09	2.40269e-08	DOWN	Shroom3
ENSMUSG00000069248.11	72.2801	-8.93533	1.48059	-6.03499	1.58968e-09	2.45694e-08	DOWN	Serpinb6e
ENSMUSG00000031491.9	78.0881	-9.04602	1.49951	-6.03264	1.61301e-09	2.49092e-08	DOWN	Chrna6
ENSMUSG00000109291.1	206.535	-1.96958	0.326585	-6.03082	1.63125e-09	2.517e-08	DOWN	RP23-366O14.5
ENSMUSG00000043366.13	80.5972	-9.09183	1.50758	-6.03074	1.63207e-09	2.51723e-08	DOWN	Olfr78
ENSMUSG00000026836.15	674.078	-2.58775	0.429112	-6.03048	1.63475e-09	2.5203e-08	DOWN	Acvr1
ENSMUSG00000046095.5	75.0831	-8.99172	1.49122	-6.02977	1.64191e-09	2.5303e-08	DOWN	Krt32
ENSMUSG00000055833.14	141.604	-2.35485	0.390616	-6.02855	1.65435e-09	2.54842e-08	DOWN	1700034H15Rik
ENSMUSG00000000131.15	2854.56	-1.13107	0.187653	-6.02745	1.66563e-09	2.56473e-08	DOWN	Xpo6
ENSMUSG00000010066.15	1478.43	-4.30347	0.714704	-6.02133	1.72994e-09	2.66154e-08	DOWN	Cacna2d2
ENSMUSG00000027460.7	140.553	-8.48574	1.40997	-6.01838	1.76174e-09	2.70935e-08	DOWN	Angpt4
ENSMUSG00000050666.13	72.7424	-8.94568	1.48704	-6.01578	1.79025e-09	2.75091e-08	DOWN	Vstm4
ENSMUSG00000066197.5	93.5207	-2.58751	0.430118	-6.01582	1.7898e-09	2.75091e-08	DOWN	Gpr139
ENSMUSG00000028771.13	682.804	-1.78963	0.297505	-6.01548	1.79356e-09	2.75372e-08	DOWN	Ptpn12
ENSMUSG00000021260.7	71.9851	-8.93049	1.48488	-6.01428	1.80693e-09	2.77311e-08	DOWN	Hhipl1
ENSMUSG00000030638.13	73.185	-8.95397	1.48903	-6.0133	1.81784e-09	2.78871e-08	DOWN	Sh3gl3
ENSMUSG00000041633.14	90.0409	-9.25374	1.539	-6.01283	1.82309e-09	2.79502e-08	DOWN	Kctd12b
ENSMUSG00000054939.6	115.239	-4.34187	0.722105	-6.0128	1.82346e-09	2.79502e-08	DOWN	Zfp174
ENSMUSG00000020687.13	1185.78	-1.42015	0.236243	-6.0114	1.83929e-09	2.81812e-08	DOWN	Cdc27
ENSMUSG00000022155.8	78.8064	-9.05975	1.50758	-6.00947	1.86126e-09	2.85061e-08	DOWN	Mroh2b
ENSMUSG00000108660.1	80.3462	-9.08871	1.51244	-6.00931	1.86311e-09	2.85226e-08	DOWN	RP23-361O12.3
ENSMUSG00000028600.15	132.042	-8.3762	1.39437	-6.00718	1.88781e-09	2.88889e-08	DOWN	Podn
ENSMUSG00000032911.5	393.091	-2.88659	0.480612	-6.00606	1.90081e-09	2.9064e-08	DOWN	Cspg4
ENSMUSG00000021348.2	75.6117	-4.90137	0.816148	-6.00549	1.9076e-09	2.91438e-08	DOWN	Prl7d1
ENSMUSG00000028868.13	5341.01	-1.37284	0.228668	-6.00362	1.92962e-09	2.9456e-08	DOWN	Wasf2
ENSMUSG00000034201.13	2742.73	-1.68338	0.280406	-6.00337	1.93263e-09	2.94898e-08	DOWN	Gas2l1
ENSMUSG00000021541.13	87.4126	-6.85414	1.14174	-6.00325	1.93403e-09	2.94991e-08	DOWN	Trpc7
ENSMUSG00000006930.15	3424.66	-1.56958	0.261466	-6.003	1.93709e-09	2.95336e-08	DOWN	Hap1
ENSMUSG00000038591.3	70.9925	-8.90886	1.48418	-6.00256	1.94235e-09	2.96017e-08	DOWN	Colec10
ENSMUSG00000033763.14	1604.52	-1.42444	0.237338	-6.00173	1.95226e-09	2.97406e-08	DOWN	Mtss1l
ENSMUSG00000086596.1	83.2021	-9.14006	1.52356	-5.99916	1.98342e-09	3.01905e-08	DOWN	Susd5
ENSMUSG00000030158.12	124.536	-8.3086	1.38508	-5.99864	1.98979e-09	3.02379e-08	DOWN	Clec12b
ENSMUSG00000027788.6	72.8596	-6.57504	1.0964	-5.99696	2.0105e-09	3.05277e-08	DOWN	Otol1
ENSMUSG00000040782.12	2994.97	-1.96809	0.328222	-5.99622	2.01958e-09	3.06474e-08	DOWN	Rfwd2
ENSMUSG00000014444.16	2217.95	-3.26701	0.544884	-5.99578	2.02507e-09	3.07114e-08	DOWN	Piezo1
ENSMUSG00000009687.14	225.662	-1.41466	0.236007	-5.99414	2.0457e-09	3.09864e-08	DOWN	Fxyd5
ENSMUSG00000074406.5	495.316	-2.72904	0.455311	-5.99381	2.04985e-09	3.10366e-08	DOWN	Zfp628
ENSMUSG00000024773.14	2298.86	-2.03119	0.338889	-5.99366	2.05171e-09	3.10521e-08	DOWN	Atg2a
ENSMUSG00000079679.3	90.7746	-9.26313	1.54631	-5.99049	2.09207e-09	3.16243e-08	DOWN	Vwde
ENSMUSG00000024575.15	70.7913	-8.9046	1.48679	-5.98916	2.10924e-09	3.18677e-08	DOWN	Pde6a
ENSMUSG00000102748.1	79.351	-6.61598	1.10467	-5.98911	2.10989e-09	3.18677e-08	DOWN	Pcdhgb2
ENSMUSG00000047884.6	246.776	-1.4374	0.240052	-5.98789	2.12584e-09	3.20956e-08	DOWN	Klk9
ENSMUSG00000075700.9	3788.42	-1.92172	0.320971	-5.9872	2.13479e-09	3.22177e-08	DOWN	Selt
ENSMUSG00000086503.3	69.7544	-8.88525	1.4841	-5.98696	2.13797e-09	3.22526e-08	DOWN	Xist
ENSMUSG00000021087.17	816.347	-1.523	0.25457	-5.98265	2.1954e-09	3.30653e-08	DOWN	Rtn1
ENSMUSG00000000204.15	129.832	-8.36891	1.39904	-5.98191	2.20539e-09	3.31889e-08	DOWN	Slfn4
ENSMUSG00000052922.9	72.1585	-8.93453	1.49397	-5.98037	2.22627e-09	3.34896e-08	DOWN	Bpi
ENSMUSG00000035429.13	121.765	-8.26244	1.38184	-5.9793	2.24103e-09	3.36979e-08	DOWN	Ptprh
ENSMUSG00000068551.12	2242.06	-1.4106	0.235944	-5.97851	2.25189e-09	3.38476e-08	DOWN	Zfp467
ENSMUSG00000045763.7	2617.2	-2.40213	0.401848	-5.97771	2.26297e-09	3.40004e-08	DOWN	Basp1
ENSMUSG00000023951.16	2088.28	-4.05745	0.678905	-5.97645	2.2805e-09	3.42222e-08	DOWN	Vegfa
ENSMUSG00000029275.17	73.7064	-8.96494	1.50059	-5.97428	2.31115e-09	3.46681e-08	DOWN	Gfi1
ENSMUSG00000031142.17	73.4243	-8.95729	1.49979	-5.97234	2.33871e-09	3.50534e-08	DOWN	Cacna1f
ENSMUSG00000064165.8	68.0631	-8.84921	1.48193	-5.97142	2.35201e-09	3.52243e-08	DOWN	Krt39
ENSMUSG00000037995.15	3973.12	-2.43798	0.408786	-5.96396	2.462e-09	3.6827e-08	DOWN	Igsf9
ENSMUSG00000030380.16	70.6258	-8.90278	1.49298	-5.9631	2.475e-09	3.70065e-08	DOWN	Mzf1
ENSMUSG00000071415.6	9078.8	-1.68609	0.282762	-5.96295	2.47717e-09	3.70242e-08	DOWN	Rpl23
ENSMUSG00000022799.4	731.654	-1.30558	0.218955	-5.96277	2.47998e-09	3.70512e-08	DOWN	Arhgap31
ENSMUSG00000074738.2	309.114	-2.6877	0.450803	-5.96203	2.49129e-09	3.72053e-08	DOWN	B930041F14Rik
ENSMUSG00000071713.4	6424.28	-1.8824	0.315758	-5.96155	2.49859e-09	3.72993e-08	DOWN	Csf2rb
ENSMUSG00000018914.5	84.6692	-9.16505	1.53819	-5.95833	2.5483e-09	3.80108e-08	DOWN	Il3
ENSMUSG00000022456.15	89.0343	-6.88427	1.15558	-5.9574	2.56283e-09	3.82123e-08	DOWN	2003-09-01
ENSMUSG00000037996.17	74.2024	-8.97265	1.50615	-5.95733	2.56391e-09	3.82131e-08	DOWN	Slc24a2
ENSMUSG00000044345.9	1294.66	-1.74854	0.293534	-5.95684	2.5716e-09	3.83122e-08	DOWN	Marveld1
ENSMUSG00000022848.8	691.818	-2.6105	0.4383	-5.95597	2.58537e-09	3.84866e-08	DOWN	Dirc2
ENSMUSG00000041578.15	71.5118	-8.92011	1.49786	-5.95522	2.59718e-09	3.86315e-08	DOWN	Crx
ENSMUSG00000038267.14	2957.32	-1.68054	0.282303	-5.95298	2.633e-09	3.9133e-08	DOWN	Slc22a23
ENSMUSG00000076613.3	80.3403	-9.08715	1.52662	-5.95246	2.64144e-09	3.92428e-08	DOWN	Ighg2b
ENSMUSG00000053441.4	83.5636	-9.14477	1.53634	-5.9523	2.64403e-09	3.92655e-08	DOWN	Adamts19
ENSMUSG00000039087.16	1342.03	-3.03529	0.510002	-5.95153	2.6565e-09	3.9435e-08	DOWN	Rreb1
ENSMUSG00000090698.2	85.2711	-9.17468	1.54164	-5.95126	2.66092e-09	3.94691e-08	DOWN	Apold1
ENSMUSG00000016179.11	54.6896	-5.05282	0.84922	-5.94995	2.68224e-09	3.97694e-08	DOWN	Camk1g
ENSMUSG00000074224.3	86.8485	-9.19942	1.54668	-5.94787	2.71656e-09	4.02463e-08	DOWN	4932431P20Rik
ENSMUSG00000054889.9	39014.7	-1.90509	0.32033	-5.94727	2.72656e-09	4.03783e-08	DOWN	Dsp
ENSMUSG00000042078.14	76.5259	-9.01895	1.51656	-5.947	2.73108e-09	4.04291e-08	DOWN	Svop
ENSMUSG00000036800.7	90.8462	-9.26439	1.55796	-5.94647	2.73986e-09	4.05429e-08	DOWN	Fam135b
ENSMUSG00000079654.3	76.6206	-9.02127	1.51722	-5.9459	2.74939e-09	4.06678e-08	DOWN	Prrt4
ENSMUSG00000000157.15	117.054	-8.21854	1.3829	-5.943	2.79858e-09	4.13789e-08	DOWN	Itgb2l
ENSMUSG00000020882.17	878.416	-1.97945	0.333175	-5.94118	2.82973e-09	4.18198e-08	DOWN	Cacnb1
ENSMUSG00000046610.14	95.6917	-9.33943	1.57215	-5.94056	2.84051e-09	4.19489e-08	DOWN	Oacyl
ENSMUSG00000085601.7	69.6582	-8.88102	1.49508	-5.94016	2.84751e-09	4.20355e-08	DOWN	Gm4969
ENSMUSG00000032656.14	179.776	-3.73962	0.629839	-5.93743	2.89523e-09	4.27061e-08	DOWN	2003-03-01
ENSMUSG00000038843.17	2432.86	-1.53205	0.258056	-5.93692	2.90434e-09	4.28235e-08	DOWN	Gcnt1
ENSMUSG00000047583.9	77.0789	-9.02729	1.52068	-5.93636	2.91427e-09	4.29355e-08	DOWN	Tyw3
ENSMUSG00000073608.4	151.207	-8.59468	1.44782	-5.93629	2.9154e-09	4.29355e-08	DOWN	Gm6086
ENSMUSG00000031264.13	65.4677	-8.79256	1.48132	-5.93562	2.9273e-09	4.30936e-08	DOWN	Btk
ENSMUSG00000000247.11	67.1222	-8.82996	1.48773	-5.93519	2.93513e-09	4.31919e-08	DOWN	Lhx2
ENSMUSG00000000381.10	83.7958	-9.15023	1.54173	-5.93506	2.93742e-09	4.32085e-08	DOWN	Wap
ENSMUSG00000055782.8	70.821	-6.53549	1.10121	-5.93483	2.94151e-09	4.32515e-08	DOWN	Abcd2
ENSMUSG00000002733.8	962.441	-1.83611	0.309497	-5.93255	2.98264e-09	4.38216e-08	DOWN	Plekha3
ENSMUSG00000056966.7	79.6762	-6.7147	1.13225	-5.93042	3.02164e-09	4.43771e-08	DOWN	Gjc3
ENSMUSG00000040125.4	88.8891	-9.23286	1.5574	-5.9284	3.0591e-09	4.48917e-08	DOWN	Gpr26
ENSMUSG00000021709.14	6421.68	-1.35019	0.227905	-5.92434	3.13548e-09	4.59221e-08	DOWN	Erbb2ip
ENSMUSG00000042631.7	72.6394	-8.94353	1.5106	-5.92051	3.20939e-09	4.6949e-08	DOWN	Xkr7
ENSMUSG00000019828.13	64.5289	-8.77246	1.482	-5.91936	3.23206e-09	4.7225e-08	DOWN	Grm1
ENSMUSG00000038507.6	1510.7	-1.62944	0.275301	-5.91874	3.24416e-09	4.73645e-08	DOWN	Parp12
ENSMUSG00000045382.6	326.589	-2.74705	0.464506	-5.9139	3.34096e-09	4.8644e-08	DOWN	Cxcr4
ENSMUSG00000068289.5	115.586	-8.20052	1.38665	-5.91392	3.34055e-09	4.8644e-08	DOWN	Cma2
ENSMUSG00000041644.14	78.7632	-9.05857	1.53193	-5.91319	3.35549e-09	4.88365e-08	DOWN	Slc5a12
ENSMUSG00000061802.5	74.3765	-8.97675	1.51828	-5.91247	3.37019e-09	4.90121e-08	DOWN	Armc4
ENSMUSG00000016756.16	712.48	-1.7999	0.304568	-5.90967	3.42786e-09	4.97729e-08	DOWN	Cmah
ENSMUSG00000038502.16	2355.31	-1.79343	0.303473	-5.9097	3.42724e-09	4.97729e-08	DOWN	Ptov1
ENSMUSG00000035575.11	1980.75	-1.58855	0.26885	-5.90869	3.44832e-09	5.00504e-08	DOWN	Utp6
ENSMUSG00000030329.11	354.544	-11.2299	1.90065	-5.90843	3.4538e-09	5.01104e-08	DOWN	Pianp
ENSMUSG00000026114.14	76.2629	-9.01452	1.52618	-5.90657	3.49295e-09	5.06192e-08	DOWN	Cnga3
ENSMUSG00000046637.3	113.924	-8.16589	1.38264	-5.90603	3.50449e-09	5.07667e-08	DOWN	Ttc34
ENSMUSG00000027177.14	6659.12	-1.16593	0.19742	-5.90583	3.50882e-09	5.07899e-08	DOWN	Hipk3
ENSMUSG00000027296.7	66.0496	-8.80569	1.49101	-5.90585	3.50825e-09	5.07899e-08	DOWN	Itpka
ENSMUSG00000052316.9	1411.74	-2.39	0.404756	-5.9048	3.53071e-09	5.10868e-08	DOWN	Lrrc15
ENSMUSG00000044312.3	91.9041	-9.28291	1.57217	-5.90454	3.53634e-09	5.11483e-08	DOWN	Neurog3
ENSMUSG00000052364.4	98.2542	-2.13347	0.361453	-5.9025	3.58032e-09	5.17643e-08	DOWN	B630019K06Rik
ENSMUSG00000045104.8	164.641	-2.10525	0.356747	-5.90125	3.60768e-09	5.21396e-08	DOWN	Gm5514
ENSMUSG00000039672.12	119	-9.65554	1.63655	-5.89995	3.63616e-09	5.25308e-08	DOWN	Kcne2
ENSMUSG00000058099.15	63.9469	-8.75817	1.4845	-5.89976	3.64022e-09	5.25691e-08	DOWN	Nfam1
ENSMUSG00000054509.7	3284.05	-2.38112	0.403639	-5.89913	3.65422e-09	5.27507e-08	DOWN	Parp4
ENSMUSG00000106519.1	63.5836	-8.75005	1.48375	-5.89724	3.6963e-09	5.33168e-08	DOWN	Gm38509
ENSMUSG00000071235.11	98.0424	-9.37656	1.59011	-5.89679	3.70652e-09	5.34434e-08	DOWN	Vrtn
ENSMUSG00000038170.15	8653.65	-1.43263	0.242965	-5.89643	3.71443e-09	5.3516e-08	DOWN	Pde4dip
ENSMUSG00000025091.3	67.4333	-8.83661	1.49871	-5.89615	3.72073e-09	5.3586e-08	DOWN	Pnliprp2
ENSMUSG00000030351.5	68.9117	-8.86834	1.50536	-5.89118	3.83451e-09	5.51606e-08	DOWN	Tspan11
ENSMUSG00000025271.13	64.1244	-8.76228	1.48882	-5.88539	3.9711e-09	5.69932e-08	DOWN	Pfkfb1
ENSMUSG00000047910.6	57.2583	-5.56971	0.946561	-5.88415	4.00109e-09	5.73793e-08	DOWN	Pcdhb16
ENSMUSG00000038765.13	75.7117	-9.0039	1.53077	-5.88196	4.05437e-09	5.80986e-08	DOWN	Lmx1b
ENSMUSG00000102411.1	63.3421	-5.81311	0.988543	-5.88049	4.09063e-09	5.85956e-08	DOWN	Gm36936
ENSMUSG00000000183.6	68.2615	-8.85356	1.50598	-5.87892	4.12944e-09	5.9106e-08	DOWN	Fgf6
ENSMUSG00000005198.15	8387.96	-1.83093	0.311491	-5.87795	4.15385e-09	5.94325e-08	DOWN	Polr2a
ENSMUSG00000019326.14	64.9215	-8.78212	1.49414	-5.87771	4.15988e-09	5.94959e-08	DOWN	Aoc3
ENSMUSG00000021236.16	2461.63	-1.44544	0.245995	-5.87587	4.20624e-09	6.00896e-08	DOWN	Entpd5
ENSMUSG00000043230.2	75.3598	-8.99485	1.53115	-5.87455	4.23982e-09	6.05461e-08	DOWN	Fam124b
ENSMUSG00000042492.12	2361.86	-2.98687	0.508538	-5.87344	4.26837e-09	6.09304e-08	DOWN	Tbc1d10b
ENSMUSG00000103793.1	62.7616	-4.47528	0.762156	-5.87186	4.30922e-09	6.14663e-08	DOWN	Pcdhga6
ENSMUSG00000057000.12	71.6379	-8.9241	1.5204	-5.86956	4.36942e-09	6.23011e-08	DOWN	Nxf3
ENSMUSG00000053004.9	106.063	-8.07517	1.37717	-5.8636	4.52925e-09	6.45168e-08	DOWN	Hrh1
ENSMUSG00000060860.8	1063.99	-1.70744	0.291194	-5.86358	4.53002e-09	6.45168e-08	DOWN	Ube2s
ENSMUSG00000029005.4	72.1172	-6.5692	1.12042	-5.86317	4.54099e-09	6.46483e-08	DOWN	Draxin
ENSMUSG00000078234.6	4248.79	-3.45714	0.589658	-5.86295	4.54719e-09	6.47117e-08	DOWN	Klhdc7a
ENSMUSG00000020090.7	62.3245	-8.72087	1.48857	-5.85854	4.66949e-09	6.63507e-08	DOWN	Npffr1
ENSMUSG00000023830.13	3066.92	-2.50622	0.428077	-5.85461	4.78136e-09	6.78625e-08	DOWN	Igf2r
ENSMUSG00000058626.16	68.0491	-2.54913	0.435513	-5.85316	4.82317e-09	6.84298e-08	DOWN	Capn11
ENSMUSG00000032518.5	16835.6	-1.927	0.32928	-5.85215	4.85249e-09	6.87932e-08	DOWN	Rpsa
ENSMUSG00000043279.9	2587.02	-1.79495	0.306812	-5.85033	4.90606e-09	6.95262e-08	DOWN	Trim56
ENSMUSG00000030275.6	3179.15	-1.10797	0.189425	-5.84912	4.94182e-09	7.00063e-08	DOWN	Etnk1
ENSMUSG00000068428.6	172.642	-5.30644	0.907641	-5.8464	5.02313e-09	7.1104e-08	DOWN	Gmnc
ENSMUSG00000028047.11	983.573	-1.25919	0.215422	-5.84522	5.05908e-09	7.15856e-08	DOWN	Thbs3
ENSMUSG00000067724.5	67.2945	-6.42744	1.09988	-5.84374	5.10422e-09	7.21694e-08	DOWN	Gbx1
ENSMUSG00000054931.6	44.2123	-3.54466	0.606713	-5.8424	5.14544e-09	7.27246e-08	DOWN	Zkscan4
ENSMUSG00000069237.8	908.754	-2.83257	0.484904	-5.84149	5.17354e-09	7.30662e-08	DOWN	Fam8a1
ENSMUSG00000021457.14	2608.88	-1.02898	0.176226	-5.83897	5.25238e-09	7.41233e-08	DOWN	Syk
ENSMUSG00000027261.2	67.4947	-8.83842	1.51384	-5.83839	5.27061e-09	7.43242e-08	DOWN	Hao1
ENSMUSG00000029015.9	59.9178	-8.66491	1.48451	-5.83688	5.31887e-09	7.49763e-08	DOWN	Slc26a5
ENSMUSG00000029098.16	1995.88	-1.14484	0.196157	-5.83634	5.33614e-09	7.51628e-08	DOWN	Acox3
ENSMUSG00000035226.5	64.9903	-8.78202	1.5047	-5.83638	5.33478e-09	7.51628e-08	DOWN	Rims4
ENSMUSG00000017817.11	70.8553	-6.45289	1.10582	-5.83537	5.36704e-09	7.55694e-08	DOWN	Jph2
ENSMUSG00000033147.16	1137.7	-2.25158	0.385914	-5.83442	5.39773e-09	7.5944e-08	DOWN	Slc22a15
ENSMUSG00000005705.10	67.8942	-8.84696	1.51652	-5.83374	5.41994e-09	7.61988e-08	DOWN	Agrp
ENSMUSG00000038402.2	65.9985	-5.70189	0.977704	-5.83192	5.47945e-09	7.70064e-08	DOWN	Foxf2
ENSMUSG00000085795.7	3657.22	-1.84031	0.315644	-5.83034	5.53152e-09	7.76794e-08	DOWN	Zfp703
ENSMUSG00000026288.14	4232.13	-2.30124	0.394706	-5.83026	5.53422e-09	7.7681e-08	DOWN	Inpp5d
ENSMUSG00000069456.4	82.8633	-9.13212	1.56634	-5.83021	5.53581e-09	7.7681e-08	DOWN	Rdh16
ENSMUSG00000057722.17	70.6021	-8.90147	1.527	-5.8294	5.56265e-09	7.80282e-08	DOWN	Lepr
ENSMUSG00000051648.13	59.0805	-8.64468	1.483	-5.82919	5.56976e-09	7.80984e-08	DOWN	Kctd19
ENSMUSG00000078810.4	67.2451	-8.82998	1.51503	-5.82827	5.60041e-09	7.8469e-08	DOWN	Gp6
ENSMUSG00000090063.5	71.9636	-8.92998	1.53229	-5.82787	5.61385e-09	7.86277e-08	DOWN	Dlx6os1
ENSMUSG00000035578.15	285.937	-1.65471	0.283946	-5.82755	5.62483e-09	7.87222e-08	DOWN	Iqcg
ENSMUSG00000011831.16	801.858	-1.5399	0.264348	-5.82527	5.70197e-09	7.97418e-08	DOWN	Evi5
ENSMUSG00000026368.6	49.274	-5.43014	0.93258	-5.82271	5.79011e-09	8.08832e-08	DOWN	F13b
ENSMUSG00000097534.2	62.3717	-6.34802	1.0903	-5.82227	5.80547e-09	8.10673e-08	DOWN	Gm16675
ENSMUSG00000063415.12	305.286	-5.78785	0.994185	-5.8217	5.82512e-09	8.13112e-08	DOWN	Cyp26b1
ENSMUSG00000034917.7	6326.19	-1.0471	0.179908	-5.8202	5.87785e-09	8.20164e-08	DOWN	Tjp3
ENSMUSG00000028825.7	64.4468	-8.7717	1.50718	-5.81995	5.88651e-09	8.21065e-08	DOWN	Rhd
ENSMUSG00000028976.10	61.3691	-8.70087	1.49571	-5.8172	5.98408e-09	8.34361e-08	DOWN	Slc2a5
ENSMUSG00000052819.5	132.329	-5.82529	1.00192	-5.81414	6.09447e-09	8.49434e-08	DOWN	Best2
ENSMUSG00000051998.14	65.0333	-6.41413	1.10348	-5.81262	6.15035e-09	8.5626e-08	DOWN	Lax1
ENSMUSG00000050756.3	1670.31	-3.57888	0.615722	-5.81249	6.15503e-09	8.5659e-08	DOWN	Defb6
ENSMUSG00000046971.7	840.953	-1.33872	0.230321	-5.81241	6.15808e-09	8.56694e-08	DOWN	Pla2g4f
ENSMUSG00000079466.2	54.892	-5.5965	0.964196	-5.80432	6.4628e-09	8.97742e-08	DOWN	Prdm12
ENSMUSG00000036760.6	60.5644	-8.6809	1.49587	-5.80325	6.50421e-09	9.03157e-08	DOWN	Kcnk9
ENSMUSG00000026572.11	58.6873	-8.63443	1.48795	-5.80289	6.51811e-09	9.0475e-08	DOWN	Tbx19
ENSMUSG00000033191.14	66.0449	-8.80715	1.51797	-5.80192	6.55598e-09	9.09667e-08	DOWN	Tie1
ENSMUSG00000051596.13	68.3396	-8.85626	1.52681	-5.80051	6.61131e-09	9.16659e-08	DOWN	Otop1
ENSMUSG00000039760.8	59.9972	-8.66803	1.49453	-5.79984	6.63779e-09	9.19989e-08	DOWN	Il22ra2
ENSMUSG00000028468.15	1759.81	-2.72035	0.46909	-5.7992	6.66318e-09	9.22965e-08	DOWN	Rgp1
ENSMUSG00000086631.2	55.7554	-4.90762	0.846262	-5.79917	6.66423e-09	9.22965e-08	DOWN	Gm12784
ENSMUSG00000095440.1	141.269	-2.2646	0.390573	-5.79813	6.70574e-09	9.28367e-08	DOWN	Fignl2
ENSMUSG00000063193.8	66.5521	-8.81674	1.521	-5.79669	6.76377e-09	9.35705e-08	DOWN	Cd300lb
ENSMUSG00000042190.12	59.5211	-8.65593	1.49373	-5.79486	6.83792e-09	9.45611e-08	DOWN	Cmklr1
ENSMUSG00000056306.5	94.3552	-9.32033	1.60934	-5.79138	6.98092e-09	9.6467e-08	DOWN	Sertm1
ENSMUSG00000023132.7	82.8891	-9.13269	1.57707	-5.79093	6.99974e-09	9.66911e-08	DOWN	Gzma
ENSMUSG00000067780.3	57.1603	-8.5967	1.48454	-5.79083	7.00413e-09	9.67157e-08	DOWN	Pi15
ENSMUSG00000028591.11	59.0053	-8.64192	1.49243	-5.79048	7.01843e-09	9.68773e-08	DOWN	Pramef12
ENSMUSG00000032584.12	441.616	-4.05719	0.700711	-5.7901	7.03443e-09	9.70264e-08	DOWN	Mst1r
ENSMUSG00000046958.9	72.5799	-8.9404	1.54408	-5.7901	7.03445e-09	9.70264e-08	DOWN	4930432E11Rik
ENSMUSG00000023159.8	56.9028	-8.59045	1.48369	-5.78992	7.04218e-09	9.7061e-08	DOWN	Psg29
ENSMUSG00000090641.1	72.5623	-2.14934	0.371219	-5.78996	7.04052e-09	9.7061e-08	DOWN	Zfp712
ENSMUSG00000034892.8	4130.21	-1.61998	0.279857	-5.78861	7.09708e-09	9.77451e-08	DOWN	Rps29
ENSMUSG00000027977.15	73.3322	-8.95525	1.54708	-5.7885	7.10168e-09	9.77723e-08	DOWN	Ndst3
ENSMUSG00000046574.7	1752.84	-2.2538	0.38944	-5.78728	7.15355e-09	9.84501e-08	DOWN	Prr12
ENSMUSG00000010086.17	135.476	-8.43505	1.45815	-5.78475	7.26201e-09	9.98342e-08	DOWN	Rnf112
ENSMUSG00000017969.13	63.8406	-8.75801	1.51398	-5.78475	7.26218e-09	9.98342e-08	DOWN	Ptgis
ENSMUSG00000028412.17	4091.35	-1.66788	0.288327	-5.78468	7.2651e-09	9.98375e-08	DOWN	Slc44a1
ENSMUSG00000029423.10	70.4747	-6.53887	1.13044	-5.78434	7.27961e-09	9.99629e-08	DOWN	Piwil1
ENSMUSG00000034255.17	2243.33	-1.81667	0.314175	-5.78234	7.36672e-09	1.01084e-07	DOWN	Arhgap27
ENSMUSG00000042700.15	5039.32	-1.15037	0.198951	-5.78217	7.37441e-09	1.01153e-07	DOWN	Sipa1l1
ENSMUSG00000031822.18	4565.6	-1.96544	0.339919	-5.78208	7.37848e-09	1.01171e-07	DOWN	Gse1
ENSMUSG00000054611.16	5031.44	-1.08244	0.187219	-5.78169	7.3952e-09	1.01363e-07	DOWN	Kdm2a
ENSMUSG00000059854.7	590.598	-2.08186	0.360102	-5.7813	7.41238e-09	1.01561e-07	DOWN	Hydin
ENSMUSG00000042976.5	59.1793	-8.64618	1.49576	-5.78045	7.45031e-09	1.02043e-07	DOWN	9930038B18Rik
ENSMUSG00000035713.15	3017.44	-1.94322	0.336202	-5.77991	7.47425e-09	1.02333e-07	DOWN	Usp35
ENSMUSG00000002409.18	642.678	-4.64554	0.80375	-5.77984	7.47724e-09	1.02337e-07	DOWN	Dyrk1b
ENSMUSG00000028163.17	6157.84	-1.18809	0.205571	-5.77946	7.49406e-09	1.02529e-07	DOWN	Nfkb1
ENSMUSG00000024266.7	72.3558	-8.9359	1.54622	-5.77918	7.5065e-09	1.02624e-07	DOWN	Adad2
ENSMUSG00000038893.12	1032.54	-1.9744	0.341687	-5.77838	7.54213e-09	1.03073e-07	DOWN	Fam117a
ENSMUSG00000030019.6	921.554	-2.05049	0.354881	-5.77796	7.56136e-09	1.03298e-07	DOWN	Fbxl14
ENSMUSG00000045817.8	1700.85	-1.17841	0.203962	-5.77762	7.57637e-09	1.03465e-07	DOWN	Zfp36l2
ENSMUSG00000030468.12	57.4254	-8.6027	1.48907	-5.77721	7.59482e-09	1.03679e-07	DOWN	Siglecg
ENSMUSG00000035890.8	1274.13	-1.58435	0.274246	-5.77712	7.59905e-09	1.03698e-07	DOWN	Rnf126
ENSMUSG00000031805.17	1336.63	-1.4017	0.242646	-5.77673	7.61663e-09	1.039e-07	DOWN	Jak3
ENSMUSG00000002633.4	102.886	-8.03329	1.39071	-5.77641	7.63103e-09	1.04059e-07	DOWN	Shh
ENSMUSG00000062006.12	6558.47	-1.36592	0.236478	-5.7761	7.64527e-09	1.04214e-07	DOWN	Rpl34
ENSMUSG00000005952.15	58.4944	-8.62923	1.49413	-5.77542	7.67611e-09	1.04597e-07	DOWN	Trpv1
ENSMUSG00000047259.2	63.5343	-8.75048	1.51533	-5.77463	7.71238e-09	1.05052e-07	DOWN	Mc4r
ENSMUSG00000067201.11	62.3955	-8.72237	1.51082	-5.77327	7.77456e-09	1.0586e-07	DOWN	H2-M9
ENSMUSG00000051615.13	1467.37	-2.53299	0.438975	-5.77024	7.91567e-09	1.07703e-07	DOWN	Rap2a
ENSMUSG00000071714.5	3569.76	-2.28708	0.396376	-5.76998	7.92818e-09	1.07834e-07	DOWN	Csf2rb2
ENSMUSG00000032350.8	3111.28	-1.30146	0.225571	-5.76964	7.94391e-09	1.08008e-07	DOWN	Gclc
ENSMUSG00000030600.15	60.0275	-6.22783	1.07948	-5.76927	7.96152e-09	1.08208e-07	DOWN	Lrfn1
ENSMUSG00000034656.16	1306.65	-1.12861	0.195654	-5.76838	8.00365e-09	1.08741e-07	DOWN	Cacna1a
ENSMUSG00000033634.7	98.528	-7.96942	1.38174	-5.76767	8.03764e-09	1.09163e-07	DOWN	Cml2
ENSMUSG00000033082.10	61.286	-8.69611	1.50809	-5.7663	8.10295e-09	1.1001e-07	DOWN	Clec1a
ENSMUSG00000029168.14	698.195	-2.79793	0.485235	-5.76613	8.11119e-09	1.10081e-07	DOWN	Dpysl5
ENSMUSG00000040140.14	57.2821	-8.60019	1.49186	-5.76474	8.17844e-09	1.10954e-07	DOWN	Tdrd6
ENSMUSG00000041062.6	255.63	-2.00871	0.348695	-5.76063	8.38e-09	1.13605e-07	DOWN	Mslnl
ENSMUSG00000032009.8	5615.92	-1.48309	0.257465	-5.76035	8.39391e-09	1.13717e-07	DOWN	Sesn3
ENSMUSG00000058446.14	1987.89	-2.4486	0.42513	-5.75966	8.42812e-09	1.14133e-07	DOWN	Znrf2
ENSMUSG00000029394.11	776.471	-2.41937	0.420113	-5.75886	8.46817e-09	1.14633e-07	DOWN	Cdk2ap1
ENSMUSG00000072623.6	61.6009	-8.70646	1.51235	-5.75691	8.56678e-09	1.15926e-07	DOWN	Zfp9
ENSMUSG00000014786.7	45.4678	-4.9061	0.853056	-5.7512	8.86104e-09	1.19821e-07	DOWN	Slc9a5
ENSMUSG00000024862.16	1227.25	-3.14942	0.547737	-5.74989	8.93041e-09	1.20715e-07	DOWN	Klc2
ENSMUSG00000025475.17	56.0293	-8.56885	1.49063	-5.74849	9.00431e-09	1.21625e-07	DOWN	Adgra1
ENSMUSG00000038564.10	1913.62	-1.18272	0.205846	-5.74565	9.15689e-09	1.23596e-07	DOWN	Ift172
ENSMUSG00000012396.12	63.3965	-8.74723	1.52285	-5.744	9.24676e-09	1.24719e-07	DOWN	Nanog
ENSMUSG00000001173.15	614.36	-1.26457	0.220166	-5.74371	9.26267e-09	1.24843e-07	DOWN	Ocrl
ENSMUSG00000044456.16	1934.69	-1.24486	0.216778	-5.74259	9.3242e-09	1.25581e-07	DOWN	Rin3
ENSMUSG00000028012.15	55.485	-8.55318	1.48957	-5.74205	9.3538e-09	1.25934e-07	DOWN	Rrh
ENSMUSG00000022421.18	775.584	-2.28877	0.398678	-5.74089	9.41809e-09	1.26708e-07	DOWN	Nptxr
ENSMUSG00000030373.6	67.5347	-8.83682	1.53953	-5.73995	9.47063e-09	1.27369e-07	DOWN	Psg28
ENSMUSG00000013523.13	315.777	-1.92891	0.336211	-5.73722	9.62458e-09	1.29392e-07	DOWN	Bcas1
ENSMUSG00000024008.15	546.186	-1.85163	0.322756	-5.73695	9.63969e-09	1.29455e-07	DOWN	Cpne5
ENSMUSG00000028715.2	54.6895	-8.53418	1.48755	-5.73706	9.6336e-09	1.29455e-07	DOWN	Cyp4a14
ENSMUSG00000073052.3	55.0145	-8.54091	1.48875	-5.73695	9.63953e-09	1.29455e-07	DOWN	D130052B06Rik
ENSMUSG00000008730.17	6618.36	-1.4026	0.244524	-5.73604	9.69147e-09	1.30104e-07	DOWN	Hipk1
ENSMUSG00000045053.1	76.6152	-9.02109	1.57323	-5.73411	9.80259e-09	1.315e-07	DOWN	Kcng3
ENSMUSG00000042353.9	55.897	-8.5642	1.49366	-5.7337	9.82655e-09	1.31774e-07	DOWN	Frem3
ENSMUSG00000046613.18	64.1806	-4.4669	0.779113	-5.73332	9.84849e-09	1.31973e-07	DOWN	Vwa5b2
ENSMUSG00000036686.16	1823.38	-1.62796	0.283967	-5.73292	9.87145e-09	1.32233e-07	DOWN	Cc2d1a
ENSMUSG00000009394.13	1389.39	-1.79719	0.313531	-5.73207	9.92101e-09	1.32849e-07	DOWN	Syn2
ENSMUSG00000045733.7	54.7362	-8.53566	1.48936	-5.73109	9.97887e-09	1.33576e-07	DOWN	Sprn
ENSMUSG00000078531.3	53.135	-4.36023	0.760831	-5.73087	9.99151e-09	1.33697e-07	DOWN	Gm831
ENSMUSG00000042724.7	752.601	-2.68454	0.468479	-5.73034	1.00227e-08	1.34066e-07	DOWN	Map3k9
ENSMUSG00000041740.16	6828.24	-1.11988	0.195488	-5.72865	1.01232e-08	1.35362e-07	DOWN	Rnf10
ENSMUSG00000109031.1	54.409	-8.52534	1.48843	-5.72772	1.01789e-08	1.36009e-07	DOWN	RP23-410K18.2
ENSMUSG00000039775.7	170.77	-2.24093	0.39126	-5.72746	1.01944e-08	1.36167e-07	DOWN	Defb3
ENSMUSG00000020828.13	1075.86	-1.7375	0.303416	-5.72644	1.0256e-08	1.36891e-07	DOWN	Pld2
ENSMUSG00000021209.12	97.987	-7.94598	1.38763	-5.72631	1.02638e-08	1.36947e-07	DOWN	Ppp4r4
ENSMUSG00000040380.13	57.1903	-8.59901	1.50169	-5.72624	1.02682e-08	1.36956e-07	DOWN	Cbln3
ENSMUSG00000048965.9	97.7739	-7.94229	1.38716	-5.7256	1.03072e-08	1.37426e-07	DOWN	Mrgpre
ENSMUSG00000028677.18	1655.36	-1.4921	0.260616	-5.72531	1.03248e-08	1.37563e-07	DOWN	Rnf220
ENSMUSG00000043857.16	1027.52	-2.21303	0.38655	-5.72509	1.03381e-08	1.3769e-07	DOWN	Mgat5b
ENSMUSG00000024483.18	3882.57	-1.13583	0.198428	-5.72416	1.03947e-08	1.38395e-07	DOWN	Ankhd1
ENSMUSG00000090659.8	56.0104	-8.56642	1.49707	-5.72214	1.05189e-08	1.39948e-07	DOWN	Zfp493
ENSMUSG00000105594.1	63.6121	-8.75057	1.52933	-5.72184	1.05373e-08	1.40144e-07	DOWN	Gm43398
ENSMUSG00000053080.10	1295.23	-1.35299	0.236573	-5.7191	1.07089e-08	1.42374e-07	DOWN	2700081O15Rik
ENSMUSG00000026974.11	417.064	-2.41852	0.422914	-5.71869	1.07345e-08	1.42664e-07	DOWN	Zmynd19
ENSMUSG00000005225.15	698.058	-1.98524	0.347172	-5.71831	1.07587e-08	1.42934e-07	DOWN	Plekha8
ENSMUSG00000057637.13	2284.89	-1.97077	0.344815	-5.71544	1.09418e-08	1.45315e-07	DOWN	Prdm2
ENSMUSG00000051726.6	61.3215	-6.32928	1.10743	-5.71531	1.09505e-08	1.45378e-07	DOWN	Kcnf1
ENSMUSG00000038291.16	578.317	-5.03	0.880132	-5.71506	1.09666e-08	1.45498e-07	DOWN	Snx25
ENSMUSG00000092981.1	109.492	-8.09992	1.4173	-5.71505	1.09673e-08	1.45498e-07	DOWN	Mir5125
ENSMUSG00000027403.12	67.9367	-8.84768	1.54833	-5.71433	1.10136e-08	1.46059e-07	DOWN	Tgm6
ENSMUSG00000014778.10	188.663	-4.65861	0.815259	-5.71427	1.10177e-08	1.46062e-07	DOWN	Fhod1
ENSMUSG00000087943.1	529.523	-3.12514	0.547165	-5.71151	1.11981e-08	1.48348e-07	DOWN	Gm24245
ENSMUSG00000082658.1	89.5522	-9.24366	1.61898	-5.70956	1.1327e-08	1.49895e-07	DOWN	Fau-ps2
ENSMUSG00000021071.15	100.823	-7.98427	1.39865	-5.70858	1.13926e-08	1.50709e-07	DOWN	Trim9
ENSMUSG00000102440.1	74.8738	-8.98514	1.57401	-5.70845	1.14013e-08	1.50771e-07	DOWN	Pcdhga9
ENSMUSG00000109005.1	74.9461	-8.98648	1.57429	-5.70827	1.14128e-08	1.5087e-07	DOWN	RP24-344N22.5
ENSMUSG00000104340.1	59.0847	-8.64471	1.51541	-5.70453	1.16666e-08	1.54061e-07	DOWN	Gm10522
ENSMUSG00000052955.5	73.0433	-8.94933	1.56899	-5.70389	1.17106e-08	1.54532e-07	DOWN	Cpvl
ENSMUSG00000045179.9	54.0673	-8.51802	1.49354	-5.70322	1.17562e-08	1.55079e-07	DOWN	Sox3
ENSMUSG00000070808.3	1073.74	-2.87697	0.504453	-5.70314	1.1762e-08	1.551e-07	DOWN	Gltscr1
ENSMUSG00000025013.14	59.7924	-8.66083	1.51898	-5.70173	1.18598e-08	1.56279e-07	DOWN	Tll2
ENSMUSG00000027737.10	1926.63	-2.119	0.371666	-5.70137	1.18847e-08	1.56552e-07	DOWN	Slc7a11
ENSMUSG00000020300.14	4123.06	-1.63254	0.286352	-5.70115	1.19001e-08	1.56643e-07	DOWN	Cpeb4
ENSMUSG00000031937.6	55.0235	-8.54085	1.49809	-5.70116	1.18993e-08	1.56643e-07	DOWN	Vstm5
ENSMUSG00000059842.12	237.617	-4.63231	0.812893	-5.69855	1.20832e-08	1.58829e-07	DOWN	Zfp341
ENSMUSG00000006764.8	99.0715	-7.97886	1.40035	-5.69776	1.2139e-08	1.59506e-07	DOWN	Tph2
ENSMUSG00000020399.14	58.5013	-8.62896	1.51465	-5.69701	1.21925e-08	1.60153e-07	DOWN	Havcr2
ENSMUSG00000024696.8	57.166	-8.59895	1.51012	-5.69422	1.23937e-08	1.62737e-07	DOWN	Lpxn
ENSMUSG00000047986.12	95.2916	-7.92206	1.39185	-5.69176	1.25739e-08	1.65045e-07	DOWN	Palm3
ENSMUSG00000041037.8	2134.15	-2.19138	0.38514	-5.68984	1.27162e-08	1.66854e-07	DOWN	Irgq
ENSMUSG00000013833.15	1444.47	-1.22203	0.214786	-5.68953	1.27389e-08	1.66916e-07	DOWN	Med16
ENSMUSG00000049939.6	62.9509	-6.32985	1.11254	-5.68954	1.27384e-08	1.66916e-07	DOWN	Lrrc4
ENSMUSG00000033762.7	120.35	-5.68745	0.999715	-5.68908	1.27729e-08	1.67303e-07	DOWN	Recql4
ENSMUSG00000003382.18	6182.95	-1.47906	0.260043	-5.68774	1.2873e-08	1.68318e-07	DOWN	Etv3
ENSMUSG00000022015.8	63.1043	-8.74139	1.53685	-5.68786	1.28645e-08	1.68318e-07	DOWN	Tnfsf11
ENSMUSG00000101176.1	53.8933	-8.51337	1.49679	-5.68775	1.28727e-08	1.68318e-07	DOWN	Gm29095
ENSMUSG00000032913.13	1007.22	-1.68911	0.297024	-5.68678	1.29456e-08	1.69208e-07	DOWN	Lrig2
ENSMUSG00000038143.14	1667.65	-1.29174	0.227189	-5.68576	1.30234e-08	1.70165e-07	DOWN	Stox2
ENSMUSG00000037364.11	4318.42	-1.47915	0.260225	-5.68411	1.31498e-08	1.71699e-07	DOWN	Srrt
ENSMUSG00000025558.15	4945.47	-2.08268	0.36655	-5.68184	1.33252e-08	1.73925e-07	DOWN	Dock9
ENSMUSG00000048029.10	142.022	-1.84657	0.325176	-5.67869	1.35732e-08	1.77099e-07	DOWN	Eno4
ENSMUSG00000003810.12	1667.53	-3.14939	0.554623	-5.67843	1.35937e-08	1.77304e-07	DOWN	Mast2
ENSMUSG00000030757.13	62.6522	-8.72781	1.53732	-5.67729	1.36848e-08	1.78368e-07	DOWN	Zkscan2
ENSMUSG00000066438.6	52.701	-8.47959	1.49392	-5.67605	1.37839e-08	1.79597e-07	DOWN	Plekhd1
ENSMUSG00000029096.15	570.793	-1.50008	0.264352	-5.67456	1.39049e-08	1.81046e-07	DOWN	Htra3
ENSMUSG00000096914.3	56.2405	-6.13065	1.0806	-5.67337	1.40019e-08	1.82245e-07	DOWN	Galntl6
ENSMUSG00000069873.4	65.8659	-8.80221	1.55266	-5.66913	1.43521e-08	1.86737e-07	DOWN	4930438A08Rik
ENSMUSG00000026024.14	959.225	-1.77591	0.313327	-5.66793	1.44532e-08	1.87922e-07	DOWN	Als2
ENSMUSG00000005102.13	618.389	-1.70528	0.300922	-5.66685	1.45449e-08	1.89049e-07	DOWN	Eif2ak4
ENSMUSG00000047013.15	51.3975	-8.44458	1.49028	-5.66645	1.45788e-08	1.89422e-07	DOWN	Fbxo41
ENSMUSG00000027173.7	114.189	-8.15814	1.43985	-5.66595	1.46214e-08	1.8991e-07	DOWN	Depdc7
ENSMUSG00000011486.14	56.252	-8.57462	1.5136	-5.66507	1.46964e-08	1.90751e-07	DOWN	Slc25a41
ENSMUSG00000027827.16	64.0398	-5.84339	1.0315	-5.66492	1.4709e-08	1.90847e-07	DOWN	Kcnab1
ENSMUSG00000020704.13	52.4873	-8.47276	1.49594	-5.66383	1.48033e-08	1.91871e-07	DOWN	Asic2
ENSMUSG00000085957.4	56.5845	-6.17694	1.09065	-5.66355	1.48272e-08	1.92113e-07	DOWN	Syna
ENSMUSG00000061607.14	1118.82	-2.73559	0.483374	-5.65936	1.51935e-08	1.96654e-07	DOWN	Mdc1
ENSMUSG00000038738.15	166.051	-2.27749	0.402617	-5.65671	1.54305e-08	1.99583e-07	DOWN	Shank1
ENSMUSG00000079505.2	1110.03	-1.88753	0.333704	-5.65629	1.54683e-08	2.00002e-07	DOWN	Gm11131
ENSMUSG00000001583.13	1082.52	-1.86354	0.329576	-5.65434	1.56443e-08	2.02186e-07	DOWN	Tnk1
ENSMUSG00000032915.6	55.317	-6.17421	1.09195	-5.6543	1.56481e-08	2.02186e-07	DOWN	Adgre4
ENSMUSG00000041921.16	228.349	-1.74755	0.309072	-5.65418	1.56595e-08	2.02262e-07	DOWN	Metap1d
ENSMUSG00000040447.15	703.795	-2.98708	0.528424	-5.6528	1.57851e-08	2.03673e-07	DOWN	Spns2
ENSMUSG00000040729.6	320.986	-1.86059	0.32932	-5.64979	1.60643e-08	2.07132e-07	DOWN	Cep126
ENSMUSG00000097452.1	49.9546	-8.40216	1.48816	-5.64601	1.64211e-08	2.11512e-07	DOWN	Gm2824
ENSMUSG00000069085.5	50.6283	-8.42087	1.49154	-5.64576	1.64453e-08	2.1175e-07	DOWN	Dytn
ENSMUSG00000109125.1	77.1358	-9.02839	1.59922	-5.6455	1.64703e-08	2.11998e-07	DOWN	RP24-267C3.3
ENSMUSG00000063160.12	210.041	-2.49418	0.441974	-5.64326	1.66856e-08	2.1454e-07	DOWN	Numbl
ENSMUSG00000025650.12	905.305	-2.56149	0.453938	-5.64281	1.67295e-08	2.14963e-07	DOWN	Col7a1
ENSMUSG00000079112.1	56.5883	-8.58406	1.52169	-5.64115	1.68922e-08	2.16979e-07	DOWN	Fam90a1a
ENSMUSG00000026610.13	1197.35	-1.50553	0.266897	-5.64086	1.69206e-08	2.17268e-07	DOWN	Esrrg
ENSMUSG00000032131.15	93.4219	-7.89255	1.39923	-5.64065	1.69413e-08	2.17459e-07	DOWN	Abcg4
ENSMUSG00000029823.16	3315.71	-1.4301	0.253566	-5.63993	1.70116e-08	2.18263e-07	DOWN	Luc7l2
ENSMUSG00000086049.1	55.1912	-8.54474	1.51505	-5.63989	1.70156e-08	2.18263e-07	DOWN	Gm12735
ENSMUSG00000035211.9	70.0805	-6.53598	1.15892	-5.63972	1.70324e-08	2.18402e-07	DOWN	Xrra1
ENSMUSG00000025025.13	849.713	-4.00507	0.710166	-5.63962	1.70424e-08	2.18455e-07	DOWN	Mxi1
ENSMUSG00000020447.5	97.1038	-7.95021	1.40979	-5.63927	1.70776e-08	2.18831e-07	DOWN	Npc1l1
ENSMUSG00000026068.11	127.599	-5.08849	0.902456	-5.63849	1.71546e-08	2.19742e-07	DOWN	Il18rap
ENSMUSG00000041375.18	1408.79	-3.62129	0.642256	-5.63839	1.71647e-08	2.19796e-07	DOWN	Ccdc9
ENSMUSG00000002393.14	2790.4	-1.7503	0.310509	-5.63688	1.73158e-08	2.21578e-07	DOWN	Nr2f6
ENSMUSG00000024948.14	843.101	-1.84658	0.327826	-5.6328	1.77303e-08	2.26725e-07	DOWN	Map4k2
ENSMUSG00000051860.13	54.4181	-8.52646	1.51411	-5.63132	1.78837e-08	2.28609e-07	DOWN	Samd7
ENSMUSG00000039375.16	55.3436	-8.54875	1.5186	-5.62936	1.80881e-08	2.31142e-07	DOWN	Wdr17
ENSMUSG00000022657.9	52.9428	-4.35843	0.774253	-5.62921	1.81041e-08	2.31268e-07	DOWN	Cd96
ENSMUSG00000039414.9	1945.04	-1.02397	0.181915	-5.62881	1.81457e-08	2.31719e-07	DOWN	Heatr5b
ENSMUSG00000009555.16	1540.64	-2.44814	0.43497	-5.62829	1.82002e-08	2.32335e-07	DOWN	Cdk9
ENSMUSG00000050600.5	66.1712	-8.80766	1.56512	-5.62746	1.82882e-08	2.33379e-07	DOWN	Zfp831
ENSMUSG00000039860.19	169.601	-3.52876	0.627085	-5.62725	1.83105e-08	2.33583e-07	DOWN	Srrm3
ENSMUSG00000048578.11	5527.6	-1.34194	0.238485	-5.62696	1.83412e-08	2.33895e-07	DOWN	Mlec
ENSMUSG00000051207.7	52.3246	-8.47131	1.50553	-5.62678	1.83601e-08	2.34056e-07	DOWN	Mrgprd
ENSMUSG00000051617.3	2283.22	-7.43253	1.32168	-5.62353	1.87089e-08	2.38013e-07	DOWN	Krt9
ENSMUSG00000022098.9	1588.75	-1.98012	0.352278	-5.6209	1.89965e-08	2.41506e-07	DOWN	Bmp1
ENSMUSG00000025473.16	11644.4	-1.40572	0.250119	-5.62022	1.9071e-08	2.42287e-07	DOWN	Adam8
ENSMUSG00000097842.2	53.7152	-8.50923	1.51402	-5.62028	1.90649e-08	2.42287e-07	DOWN	9330104G04Rik
ENSMUSG00000038598.9	50.4668	-8.41601	1.49808	-5.61785	1.9335e-08	2.45306e-07	DOWN	AI481877
ENSMUSG00000031772.17	55.9367	-8.56574	1.52476	-5.61776	1.93445e-08	2.45342e-07	DOWN	Cntnap4
ENSMUSG00000014782.15	58.7522	-8.63835	1.53783	-5.61722	1.94052e-08	2.46028e-07	DOWN	Plekhg4
ENSMUSG00000021322.7	49.8088	-4.26305	0.758997	-5.61669	1.94653e-08	2.46706e-07	DOWN	Aoah
ENSMUSG00000086163.1	87.8826	-2.28673	0.407149	-5.61645	1.94919e-08	2.4696e-07	DOWN	Gm14206
ENSMUSG00000006642.3	92.9692	-7.88832	1.40479	-5.61532	1.962e-08	2.48498e-07	DOWN	Tcf23
ENSMUSG00000043535.13	1764.46	-2.02038	0.35981	-5.61512	1.96427e-08	2.48701e-07	DOWN	Setx
ENSMUSG00000020620.14	69.2056	-8.87163	1.58016	-5.61438	1.9727e-08	2.49683e-07	DOWN	Abca8b
ENSMUSG00000041617.10	48.7283	-8.3673	1.49049	-5.61379	1.97946e-08	2.50454e-07	DOWN	Ccdc74a
ENSMUSG00000028176.11	69.4845	-6.52339	1.16207	-5.61362	1.98137e-08	2.50609e-07	DOWN	Lrrc7
ENSMUSG00000050022.16	186.696	-1.5795	0.281428	-5.61246	1.99467e-08	2.52121e-07	DOWN	Amz1
ENSMUSG00000056493.9	1476.45	-2.81034	0.500758	-5.61218	1.99792e-08	2.52445e-07	DOWN	Foxk1
ENSMUSG00000021047.6	48.0852	-8.3476	1.48754	-5.61168	2.00367e-08	2.53e-07	DOWN	Nova1
ENSMUSG00000040283.14	48.4875	-8.36043	1.49129	-5.60615	2.06871e-08	2.6077e-07	DOWN	Btnl9
ENSMUSG00000103280.1	56.8657	-8.58795	1.5323	-5.60463	2.08703e-08	2.62901e-07	DOWN	Gm37277
ENSMUSG00000107879.1	50.6742	-8.4224	1.50398	-5.60006	2.14282e-08	2.69654e-07	DOWN	9330102E08Rik
ENSMUSG00000041797.7	88.1984	-9.22183	1.647	-5.59918	2.15367e-08	2.70837e-07	DOWN	Abca9
ENSMUSG00000054364.4	6063.73	-1.4177	0.253213	-5.59885	2.15774e-08	2.71034e-07	DOWN	Rhob
ENSMUSG00000063600.14	48.5849	-8.3625	1.49358	-5.59898	2.15618e-08	2.71034e-07	DOWN	Egfem1
ENSMUSG00000108448.2	53.2626	-8.49336	1.51699	-5.59882	2.15815e-08	2.71034e-07	DOWN	RP23-235M8.7
ENSMUSG00000030075.10	59.6086	-8.65583	1.5462	-5.59814	2.16664e-08	2.71916e-07	DOWN	Cntn3
ENSMUSG00000053117.10	59.6949	-8.65823	1.54672	-5.59781	2.17082e-08	2.72349e-07	DOWN	E330013P04Rik
ENSMUSG00000026308.8	66.6164	-8.81912	1.57642	-5.59442	2.21366e-08	2.77535e-07	DOWN	Klhl30
ENSMUSG00000033383.6	58.5225	-8.63213	1.54318	-5.59371	2.22263e-08	2.78472e-07	DOWN	Rtp1
ENSMUSG00000079105.3	48.9294	-8.37244	1.49678	-5.59364	2.22364e-08	2.78506e-07	DOWN	C7
ENSMUSG00000048424.15	48.5368	-8.36021	1.49473	-5.59312	2.2303e-08	2.79245e-07	DOWN	Ranbp3l
ENSMUSG00000001657.7	78.0244	-5.44477	0.973527	-5.59283	2.23402e-08	2.79618e-07	DOWN	Hoxc8
ENSMUSG00000101429.1	58.1798	-8.62115	1.54213	-5.59043	2.26509e-08	2.83219e-07	DOWN	BC055402
ENSMUSG00000025754.11	64.0546	-8.75986	1.56771	-5.58768	2.30117e-08	2.87538e-07	DOWN	Agbl1
ENSMUSG00000081303.2	69.2732	-8.87367	1.58831	-5.58686	2.31207e-08	2.88706e-07	DOWN	Gm16011
ENSMUSG00000070565.11	2286.47	-2.27886	0.407942	-5.58624	2.32041e-08	2.8965e-07	DOWN	Rasal2
ENSMUSG00000058975.6	311.888	-4.14761	0.742816	-5.58364	2.35541e-08	2.9392e-07	DOWN	Kcnc1
ENSMUSG00000099143.1	44.9615	-3.24519	0.581236	-5.58325	2.36062e-08	2.94471e-07	DOWN	Gm27483
ENSMUSG00000000568.15	3277.62	-2.72932	0.488925	-5.58229	2.37368e-08	2.96001e-07	DOWN	Hnrnpd
ENSMUSG00000066176.3	68.0962	-8.84844	1.58566	-5.58029	2.40113e-08	2.99123e-07	DOWN	Gm12511
ENSMUSG00000021451.15	1161.09	-1.6546	0.296545	-5.57961	2.41064e-08	3.00107e-07	DOWN	Sema4d
ENSMUSG00000043740.14	58.3126	-8.62404	1.54585	-5.57884	2.42132e-08	3.01337e-07	DOWN	B430306N03Rik
ENSMUSG00000027748.11	60.3943	-8.67475	1.55496	-5.57875	2.42257e-08	3.01388e-07	DOWN	Trpc4
ENSMUSG00000109458.1	49.743	-8.39642	1.50509	-5.57869	2.42336e-08	3.01388e-07	DOWN	RP24-331B9.1
ENSMUSG00000087107.7	50.84	-8.42873	1.51121	-5.57747	2.44039e-08	3.03202e-07	DOWN	AI662270
ENSMUSG00000024213.13	2941.58	-1.09142	0.195722	-5.57638	2.45569e-08	3.05001e-07	DOWN	Nudt3
ENSMUSG00000030851.13	125.965	-2.54328	0.456093	-5.57623	2.45785e-08	3.05168e-07	DOWN	Ldhc
ENSMUSG00000039579.15	146.063	-5.94473	1.06619	-5.57567	2.46585e-08	3.05957e-07	DOWN	Grin3a
ENSMUSG00000054051.6	951.847	-1.68619	0.302418	-5.57568	2.46569e-08	3.05957e-07	DOWN	Ercc6
ENSMUSG00000054910.5	52.0188	-8.45959	1.51736	-5.57519	2.47254e-08	3.06581e-07	DOWN	4931415C17Rik
ENSMUSG00000045725.5	621.558	-2.08054	0.373304	-5.5733	2.49953e-08	3.09825e-07	DOWN	Prr15
ENSMUSG00000045648.15	49.2892	-8.38272	1.50429	-5.57254	2.51056e-08	3.10961e-07	DOWN	Vwc2l
ENSMUSG00000097328.7	281.59	-1.81886	0.326408	-5.57235	2.51324e-08	3.11007e-07	DOWN	Tnfsf12
ENSMUSG00000027876.4	439.58	-2.27055	0.407523	-5.57158	2.52435e-08	3.12277e-07	DOWN	Reg4
ENSMUSG00000008398.14	1080.05	-1.69443	0.30415	-5.57104	2.53225e-08	3.1315e-07	DOWN	Elk3
ENSMUSG00000045658.16	85.2607	-7.76009	1.39309	-5.5704	2.54157e-08	3.14094e-07	DOWN	Pid1
ENSMUSG00000039372.5	52.7932	-6.07351	1.09049	-5.5695	2.55469e-08	3.15501e-07	DOWN	2004-03-01
ENSMUSG00000041378.1	50.7731	-8.42687	1.51305	-5.56945	2.5555e-08	3.15501e-07	DOWN	Cldn5
ENSMUSG00000060332.9	62.332	-8.7207	1.56585	-5.5693	2.5576e-08	3.15552e-07	DOWN	Tmc2
ENSMUSG00000099767.1	50.2447	-8.40931	1.50994	-5.5693	2.55761e-08	3.15552e-07	DOWN	Gm28884
ENSMUSG00000053510.12	5478.74	-0.965179	0.173321	-5.56875	2.56573e-08	3.16344e-07	DOWN	Nrd1
ENSMUSG00000028610.16	49.4988	-8.3909	1.50691	-5.56829	2.57249e-08	3.17072e-07	DOWN	Dmrtb1
ENSMUSG00000052951.5	52.7583	-8.4834	1.52403	-5.56642	2.6003e-08	3.20394e-07	DOWN	C130021I20Rik
ENSMUSG00000044086.8	49.5439	-8.3891	1.50721	-5.56596	2.6071e-08	3.21125e-07	DOWN	Lmod3
ENSMUSG00000036867.7	246.338	-1.85545	0.333427	-5.5648	2.62454e-08	3.22952e-07	DOWN	Smad6
ENSMUSG00000002266.16	51.4648	-8.4443	1.51767	-5.56398	2.63695e-08	3.24372e-07	DOWN	Zim1
ENSMUSG00000020101.14	371.757	-2.36714	0.42545	-5.56385	2.63892e-08	3.24507e-07	DOWN	Vsir
ENSMUSG00000036357.5	71.9715	-8.93077	1.60519	-5.5637	2.6412e-08	3.24679e-07	DOWN	Gpr101
ENSMUSG00000042282.4	57.332	-8.60005	1.54579	-5.56353	2.6437e-08	3.2488e-07	DOWN	Gucy2f
ENSMUSG00000026042.16	1279.3	-1.83867	0.330516	-5.56302	2.65148e-08	3.25514e-07	DOWN	Col5a2
ENSMUSG00000066755.2	70.0911	-3.27108	0.587998	-5.56307	2.65064e-08	3.25514e-07	DOWN	Tnfsf18
ENSMUSG00000024968.13	84.7631	-7.73574	1.39077	-5.56219	2.66415e-08	3.26853e-07	DOWN	Rcor2
ENSMUSG00000025508.13	9312.73	-1.45033	0.260806	-5.56093	2.68338e-08	3.28995e-07	DOWN	Rplp2
ENSMUSG00000049625.5	48.93	-5.28258	0.950066	-5.56023	2.69426e-08	3.30219e-07	DOWN	Tifab
ENSMUSG00000087516.7	76.4296	-2.42755	0.436611	-5.55997	2.69817e-08	3.3059e-07	DOWN	Tbx3os1
ENSMUSG00000038233.8	64.7748	-8.77909	1.57921	-5.55917	2.71067e-08	3.32012e-07	DOWN	Fam198a
ENSMUSG00000030897.4	49.9728	-8.40498	1.5124	-5.55736	2.73881e-08	3.35349e-07	DOWN	Cnga4
ENSMUSG00000085925.2	70.9682	-5.31464	0.95645	-5.55663	2.75029e-08	3.36533e-07	DOWN	Rtl1
ENSMUSG00000023176.8	47.8465	-8.34148	1.50136	-5.55595	2.76102e-08	3.37623e-07	DOWN	Cpn2
ENSMUSG00000060534.15	111.191	-8.15048	1.46716	-5.55527	2.77188e-08	3.3884e-07	DOWN	Dcc
ENSMUSG00000109402.1	51.5228	-8.44885	1.52106	-5.55456	2.78309e-08	3.40099e-07	DOWN	RP24-172K3.1
ENSMUSG00000026692.12	48.3351	-8.35694	1.50479	-5.55356	2.79916e-08	3.41838e-07	DOWN	Fmo4
ENSMUSG00000027130.15	586.754	-1.4791	0.266343	-5.55337	2.80215e-08	3.41979e-07	DOWN	Slc12a6
ENSMUSG00000091712.1	105.816	-4.82939	0.869789	-5.55237	2.81828e-08	3.43834e-07	DOWN	Sec14l5
ENSMUSG00000021239.12	61.0887	-8.69398	1.56622	-5.55093	2.8416e-08	3.46353e-07	DOWN	Vsx2
ENSMUSG00000027678.17	2834.92	-0.98291	0.177072	-5.55092	2.84172e-08	3.46353e-07	DOWN	Ncoa3
ENSMUSG00000030046.6	46.4948	-8.29801	1.49511	-5.55009	2.85525e-08	3.47888e-07	DOWN	Bmp10
ENSMUSG00000036574.5	46.0111	-8.28459	1.49292	-5.54924	2.86918e-08	3.49355e-07	DOWN	1700019O17Rik
ENSMUSG00000047026.9	82.7294	-7.71656	1.39058	-5.54915	2.87056e-08	3.4941e-07	DOWN	Acsm4
ENSMUSG00000105368.1	51.3884	-8.44334	1.52163	-5.54888	2.87503e-08	3.49797e-07	DOWN	Gm43759
ENSMUSG00000109032.1	43.8137	-3.15003	0.56769	-5.54885	2.87562e-08	3.49797e-07	DOWN	RP24-365N15.2
ENSMUSG00000025366.7	2385.38	-1.69024	0.304697	-5.5473	2.90122e-08	3.52795e-07	DOWN	Esyt1
ENSMUSG00000021466.11	708.565	-1.98991	0.358763	-5.5466	2.91277e-08	3.54084e-07	DOWN	Ptch1
ENSMUSG00000053228.12	60.2099	-8.67068	1.56372	-5.54491	2.94097e-08	3.57396e-07	DOWN	Ceacam3
ENSMUSG00000053198.13	465.151	-2.1922	0.39538	-5.54454	2.94733e-08	3.58051e-07	DOWN	Prx
ENSMUSG00000022463.7	5730.54	-1.58905	0.286766	-5.54128	3.0027e-08	3.64659e-07	DOWN	Srebf2
ENSMUSG00000025477.13	906.482	-1.57148	0.283629	-5.54063	3.0138e-08	3.65887e-07	DOWN	Inpp5a
ENSMUSG00000027878.11	4634.27	-1.84738	0.333435	-5.54046	3.01671e-08	3.66121e-07	DOWN	Notch2
ENSMUSG00000031645.3	48.0998	-8.34934	1.50707	-5.54011	3.02284e-08	3.66745e-07	DOWN	F11
ENSMUSG00000025577.7	660.296	-2.33953	0.42235	-5.53933	3.03638e-08	3.68147e-07	DOWN	Cbx2
ENSMUSG00000053797.10	6611.08	-2.83404	0.511683	-5.53866	3.04797e-08	3.69432e-07	DOWN	Krt16
ENSMUSG00000022014.14	1342.26	-1.25473	0.226551	-5.53843	3.05196e-08	3.69796e-07	DOWN	Epsti1
ENSMUSG00000039205.16	1830.56	-1.18636	0.21421	-5.5383	3.05417e-08	3.69822e-07	DOWN	Ciz1
ENSMUSG00000079645.2	48.612	-8.36232	1.5099	-5.53834	3.05361e-08	3.69822e-07	DOWN	Gm17193
ENSMUSG00000040706.4	45.7382	-8.27423	1.49412	-5.53785	3.06215e-08	3.70668e-07	DOWN	Agmat
ENSMUSG00000086788.2	48.4151	-8.35892	1.50961	-5.53713	3.07476e-08	3.72073e-07	DOWN	1700029M20Rik
ENSMUSG00000049123.10	77.9841	-9.04427	1.63398	-5.53513	3.11006e-08	3.76099e-07	DOWN	Catsperg2
ENSMUSG00000031285.14	83.151	-6.80322	1.22913	-5.53498	3.11261e-08	3.76286e-07	DOWN	Dcx
ENSMUSG00000046490.7	57.4398	-8.60234	1.5542	-5.53489	3.11428e-08	3.76365e-07	DOWN	Rnf222
ENSMUSG00000040396.12	1362.21	-1.35333	0.244529	-5.53446	3.12187e-08	3.77159e-07	DOWN	Abhd13
ENSMUSG00000061388.11	48.1764	-8.35215	1.50916	-5.53429	3.12488e-08	3.77401e-07	DOWN	Csn1s2b
ENSMUSG00000074305.9	1171.98	-2.17144	0.392397	-5.53378	3.13394e-08	3.78373e-07	DOWN	Peak1
ENSMUSG00000059201.12	47.7503	-8.33594	1.50651	-5.5333	3.14269e-08	3.79183e-07	DOWN	Lep
ENSMUSG00000020241.13	3142.38	-2.77654	0.501857	-5.53252	3.15659e-08	3.80613e-07	DOWN	Col6a2
ENSMUSG00000063870.12	10342.2	-1.54093	0.278568	-5.53163	3.17267e-08	3.82427e-07	DOWN	Chd4
ENSMUSG00000035572.16	812.808	-3.05808	0.552859	-5.5314	3.17682e-08	3.82804e-07	DOWN	Dcaf10
ENSMUSG00000067879.3	55.0693	-8.54187	1.54433	-5.53113	3.18181e-08	3.83281e-07	DOWN	3110035E14Rik
ENSMUSG00000053310.11	885.07	-6.71334	1.21379	-5.53088	3.18636e-08	3.83704e-07	DOWN	Nrgn
ENSMUSG00000033184.14	3011.86	-2.0035	0.362257	-5.53061	3.19123e-08	3.84166e-07	DOWN	Tmed7
ENSMUSG00000021056.7	46.3166	-8.29276	1.4999	-5.52887	3.22299e-08	3.87739e-07	DOWN	Tex21
ENSMUSG00000022613.8	45.6937	-8.27474	1.49669	-5.52869	3.22622e-08	3.8795e-07	DOWN	Miox
ENSMUSG00000043614.13	116.395	-3.68001	0.665624	-5.52866	3.22683e-08	3.8795e-07	DOWN	Vps37d
ENSMUSG00000049504.12	1090.17	-1.20293	0.217647	-5.52699	3.25772e-08	3.91537e-07	DOWN	Proser1
ENSMUSG00000057378.15	893.406	-2.79708	0.506109	-5.52663	3.26442e-08	3.92215e-07	DOWN	Ryr3
ENSMUSG00000022206.6	55.9804	-8.56593	1.55028	-5.52539	3.28756e-08	3.94869e-07	DOWN	Npr3
ENSMUSG00000041229.15	1399.07	-1.29866	0.235099	-5.52386	3.31632e-08	3.98194e-07	DOWN	Phf8
ENSMUSG00000027523.19	12001.4	-1.10634	0.200368	-5.52158	3.35968e-08	4.03139e-07	DOWN	Gnas
ENSMUSG00000099950.1	60.2162	-8.67076	1.57071	-5.52028	3.3846e-08	4.05868e-07	DOWN	9130227L01Rik
ENSMUSG00000033295.13	10678.3	-1.49052	0.270272	-5.51489	3.49001e-08	4.17969e-07	DOWN	Ptprf
ENSMUSG00000036899.10	45.0374	-8.25288	1.49663	-5.51432	3.50123e-08	4.19179e-07	DOWN	Trpv5
ENSMUSG00000040857.15	537.764	-2.8642	0.519492	-5.51346	3.51842e-08	4.211e-07	DOWN	Erf
ENSMUSG00000032246.13	1565.16	-2.01873	0.366183	-5.5129	3.52966e-08	4.2231e-07	DOWN	Calml4
ENSMUSG00000092408.1	52.5319	-8.47551	1.53806	-5.51053	3.57754e-08	4.27853e-07	DOWN	Vhl-ps1
ENSMUSG00000034354.17	2483.29	-1.65169	0.299827	-5.50881	3.61276e-08	4.31592e-07	DOWN	Mtmr3
ENSMUSG00000048814.10	308.499	-1.69821	0.308267	-5.50889	3.61101e-08	4.31592e-07	DOWN	Lonrf2
ENSMUSG00000048031.15	56.5253	-8.5791	1.55749	-5.50829	3.62332e-08	4.32403e-07	DOWN	Fcrl5
ENSMUSG00000091618.2	48.8722	-8.36942	1.5195	-5.508	3.6294e-08	4.3299e-07	DOWN	H60c
ENSMUSG00000101196.2	60.0951	-8.668	1.57383	-5.50759	3.63779e-08	4.33851e-07	DOWN	Gm6866
ENSMUSG00000038274.11	9646.31	-1.02744	0.186578	-5.50679	3.65436e-08	4.35688e-07	DOWN	Fau
ENSMUSG00000034342.9	2390.35	-1.71645	0.311759	-5.50571	3.67688e-08	4.38233e-07	DOWN	Cbl
ENSMUSG00000032336.17	3137.5	-0.877233	0.159371	-5.50434	3.70559e-08	4.41513e-07	DOWN	Nptn
ENSMUSG00000052539.15	1012.75	-2.34897	0.42677	-5.50407	3.7112e-08	4.42039e-07	DOWN	Magi3
ENSMUSG00000025197.8	42.5137	-4.23751	0.769934	-5.50373	3.71834e-08	4.42467e-07	DOWN	Cyp2c44
ENSMUSG00000033623.13	1877.65	-1.27821	0.232244	-5.50373	3.71829e-08	4.42467e-07	DOWN	Pcgf3
ENSMUSG00000039385.4	59.1729	-8.64605	1.57118	-5.50289	3.73611e-08	4.44295e-07	DOWN	Cdh6
ENSMUSG00000008193.13	14038.9	-1.30402	0.236992	-5.5024	3.74653e-08	4.45366e-07	DOWN	Spib
ENSMUSG00000027208.14	49.7394	-8.39443	1.52561	-5.50236	3.74751e-08	4.45366e-07	DOWN	Fgf7
ENSMUSG00000020908.14	1403.2	-3.0945	0.56246	-5.50173	3.76092e-08	4.46816e-07	DOWN	Myh3
ENSMUSG00000024969.15	4011.09	-1.27831	0.232377	-5.50102	3.77594e-08	4.48314e-07	DOWN	Mark2
ENSMUSG00000041729.15	858.916	-2.22277	0.404065	-5.50103	3.77589e-08	4.48314e-07	DOWN	Coro2b
ENSMUSG00000024677.13	43.9064	-8.21686	1.49374	-5.50086	3.77947e-08	4.48448e-07	DOWN	Ms4a6b
ENSMUSG00000058005.3	48.2265	-8.35211	1.51891	-5.49876	3.82462e-08	4.5337e-07	DOWN	Tdpoz3
ENSMUSG00000101791.1	46.2951	-8.29381	1.50832	-5.49869	3.8262e-08	4.53413e-07	DOWN	2210011K15Rik
ENSMUSG00000073457.4	62.7295	-8.73076	1.58785	-5.49847	3.83101e-08	4.53839e-07	DOWN	Smok2b
ENSMUSG00000047419.5	287.15	-2.01758	0.366963	-5.49804	3.84041e-08	4.54574e-07	DOWN	Cmya5
ENSMUSG00000049811.16	343.849	-1.52638	0.277652	-5.49746	3.85302e-08	4.55865e-07	DOWN	Fam161a
ENSMUSG00000070695.4	420.864	-4.30958	0.784084	-5.49632	3.8779e-08	4.58372e-07	DOWN	Cntnap5a
ENSMUSG00000021910.15	10290.3	-1.12287	0.204318	-5.49569	3.89185e-08	4.59874e-07	DOWN	Nisch
ENSMUSG00000053877.12	434.969	-1.15528	0.210247	-5.49488	3.90984e-08	4.61853e-07	DOWN	Srcap
ENSMUSG00000062181.14	45.6707	-8.27163	1.50605	-5.49229	3.96763e-08	4.68531e-07	DOWN	Ces3b
ENSMUSG00000102395.1	66.842	-8.82146	1.60638	-5.49153	3.98459e-08	4.70384e-07	DOWN	Flg
ENSMUSG00000042647.13	486.278	-2.94927	0.53717	-5.49039	4.01038e-08	4.73279e-07	DOWN	Acad12
ENSMUSG00000102940.1	51.5712	-8.44661	1.53888	-5.48879	4.0469e-08	4.77437e-07	DOWN	Gm37551
ENSMUSG00000097233.1	45.4027	-8.26349	1.50571	-5.48809	4.06293e-08	4.79176e-07	DOWN	Gm17552
ENSMUSG00000020583.4	55.4565	-8.55313	1.55933	-5.48515	4.13124e-08	4.86923e-07	DOWN	Matn3
ENSMUSG00000059434.8	65.2753	-8.78723	1.60205	-5.48499	4.13485e-08	4.87195e-07	DOWN	Gckr
ENSMUSG00000056770.15	2413	-1.04512	0.190545	-5.48491	4.13688e-08	4.87279e-07	DOWN	Setd3
ENSMUSG00000031326.2	42.7608	-8.17823	1.49122	-5.48427	4.1519e-08	4.88739e-07	DOWN	Cdx4
ENSMUSG00000029454.15	142.917	-3.31083	0.603721	-5.48404	4.15713e-08	4.89199e-07	DOWN	Mapkapk5
ENSMUSG00000026468.14	58.1548	-8.6218	1.57262	-5.48243	4.19524e-08	4.93372e-07	DOWN	Lhx4
ENSMUSG00000074771.10	52.1573	-8.46317	1.54371	-5.48235	4.19703e-08	4.93427e-07	DOWN	Ankef1
ENSMUSG00000043456.16	50.9018	-8.42917	1.53814	-5.48011	4.25067e-08	4.99417e-07	DOWN	Zfp536
ENSMUSG00000034009.14	57.3291	-8.59953	1.56965	-5.47862	4.28654e-08	5.02995e-07	DOWN	Rxfp1
ENSMUSG00000030731.13	51.9535	-8.45905	1.54427	-5.47772	4.3085e-08	5.05412e-07	DOWN	Syt3
ENSMUSG00000025730.14	917.821	-2.38912	0.43617	-5.4775	4.31376e-08	5.0587e-07	DOWN	Rab40c
ENSMUSG00000030160.7	45.1007	-8.25412	1.50699	-5.47723	4.32039e-08	5.06488e-07	DOWN	Tmem52b
ENSMUSG00000079168.4	52.8544	-8.48604	1.54969	-5.47598	4.35101e-08	5.09917e-07	DOWN	Cd209g
ENSMUSG00000030525.8	43.7797	-8.21204	1.50006	-5.47447	4.38828e-08	5.14123e-07	DOWN	Chrna7
ENSMUSG00000101397.6	52.889	-8.48586	1.55088	-5.47163	4.45905e-08	5.22086e-07	DOWN	Mug-ps1
ENSMUSG00000027303.17	3564.58	-1.30228	0.238036	-5.47095	4.47635e-08	5.23946e-07	DOWN	Ptpra
ENSMUSG00000038068.14	913.095	-1.92303	0.35151	-5.47077	4.48083e-08	5.24305e-07	DOWN	Rnf144b
ENSMUSG00000074264.12	48.353	-8.3546	1.52719	-5.47056	4.48623e-08	5.24607e-07	DOWN	Amy1
ENSMUSG00000100157.6	155.242	-3.3382	0.610386	-5.46899	4.5261e-08	5.29102e-07	DOWN	2310034O05Rik
ENSMUSG00000022149.17	44.5355	-8.23534	1.50585	-5.46889	4.52867e-08	5.29237e-07	DOWN	C9
ENSMUSG00000032698.15	471.14	-2.14526	0.392404	-5.46698	4.5777e-08	5.3463e-07	DOWN	Lmo2
ENSMUSG00000078507.1	46.1704	-8.28758	1.51623	-5.46591	4.60536e-08	5.37693e-07	DOWN	Aadacl3
ENSMUSG00000046699.14	75.2889	-8.9945	1.64569	-5.4655	4.61609e-08	5.38776e-07	DOWN	Slitrk4
ENSMUSG00000073494.5	60.0036	-8.66786	1.58643	-5.46376	4.66161e-08	5.43747e-07	DOWN	Sh2d1b2
ENSMUSG00000034928.16	3271.77	-1.29691	0.23737	-5.46364	4.66456e-08	5.43921e-07	DOWN	Rnf44
ENSMUSG00000023045.12	1370.04	-1.98435	0.3632	-5.46351	4.66814e-08	5.44168e-07	DOWN	Soat2
ENSMUSG00000041986.15	84.63	-7.7511	1.41929	-5.46127	4.72748e-08	5.5074e-07	DOWN	Elmod1
ENSMUSG00000045036.14	45.5119	-8.26636	1.51389	-5.46034	4.75223e-08	5.5345e-07	DOWN	Tmem232
[truncated: 17,515 more rows]
