# Supplementary material for: Human thymoma-associated mutation of the GTF2I transcription factor impairs thymic epithelial progenitor differentiation in mice
Source: Commun Biol. 2022 Sep 29;5:1037. doi: 10.1038/s42003-022-04002-7 (PMC9522929; doi:10.1038/s42003-022-04002-7)
Supplement: Supplementary file 4 — Supplementary Data 2 [file 42003_2022_4002_MOESM4_ESM.xlsx]

## Sheet: clusterprofiler_upregulated_GOr
Supplementary Data 2 Pathway analysis of upregulated genes in mutant TECs
ID	Description	GeneRatio	BgRatio	pvalue	p.adjust	qvalue	Count
GO:0034470	ncRNA processing	109/3352	362/29008	1.03419e-21	4.5586e-18	3.53232e-18	109
GO:0034660	ncRNA metabolic process	126/3352	453/29008	1.49708e-21	4.5586e-18	3.53232e-18	126
GO:0022613	ribonucleoprotein complex biogenesis	116/3352	412/29008	2.0976e-20	4.25812e-17	3.29948e-17	116
GO:0006399	tRNA metabolic process	63/3352	168/29008	2.47024e-18	3.76094e-15	2.91424e-15	63
GO:0045333	cellular respiration	73/3352	215/29008	3.55438e-18	4.32924e-15	3.35459e-15	73
GO:0042254	ribosome biogenesis	88/3352	296/29008	2.0509e-17	2.08166e-14	1.61301e-14	88
GO:0009060	aerobic respiration	59/3352	161/29008	1.02231e-16	8.89411e-14	6.89176e-14	59
GO:0072594	establishment of protein localization to organelle	109/3352	418/29008	1.29029e-16	9.82235e-14	7.61103e-14	109
GO:0008637	apoptotic mitochondrial changes	48/3352	117/29008	4.04756e-16	2.73885e-13	2.12225e-13	48
GO:0006091	generation of precursor metabolites and energy	109/3352	428/29008	7.72739e-16	4.60291e-13	3.56665e-13	109
GO:0006457	protein folding	58/3352	163/29008	8.73345e-16	4.60291e-13	3.56665e-13	58
GO:0006397	mRNA processing	116/3352	469/29008	9.06978e-16	4.60291e-13	3.56665e-13	116
GO:0033108	mitochondrial respiratory chain complex assembly	41/3352	92/29008	1.74653e-15	8.18182e-13	6.33984e-13	41
GO:0006364	rRNA processing	68/3352	214/29008	2.2656e-15	9.85535e-13	7.6366e-13	68
GO:0008380	RNA splicing	101/3352	398/29008	1.13316e-14	4.60064e-12	3.56489e-12	101
GO:0140053	mitochondrial gene expression	44/3352	109/29008	1.36031e-14	5.17767e-12	4.01201e-12	44
GO:0015980	energy derivation by oxidation of organic compounds	84/3352	305/29008	1.44915e-14	5.19138e-12	4.02263e-12	84
GO:0006839	mitochondrial transport	66/3352	212/29008	1.75902e-14	5.95135e-12	4.61151e-12	66
GO:0016072	rRNA metabolic process	68/3352	224/29008	2.82447e-14	9.05317e-12	7.01502e-12	68
GO:2001242	regulation of intrinsic apoptotic signaling pathway	58/3352	176/29008	4.26871e-14	1.29982e-11	1.00719e-11	58
GO:2001233	regulation of apoptotic signaling pathway	100/3352	402/29008	5.926e-14	1.71854e-11	1.33164e-11	100
GO:0006605	protein targeting	77/3352	275/29008	6.97685e-14	1.93132e-11	1.49652e-11	77
GO:0008033	tRNA processing	45/3352	118/29008	8.01228e-14	2.12151e-11	1.64389e-11	45
GO:0097193	intrinsic apoptotic signaling pathway	82/3352	307/29008	1.84662e-13	4.68579e-11	3.63087e-11	82
GO:0046034	ATP metabolic process	73/3352	259/29008	2.14903e-13	5.23503e-11	4.05646e-11	73
GO:0043161	proteasome-mediated ubiquitin-dependent protein catabolic process	102/3352	423/29008	2.71161e-13	6.35143e-11	4.92152e-11	102
GO:0032543	mitochondrial translation	34/3352	76/29008	3.80485e-13	8.58204e-11	6.64995e-11	34
GO:0022900	electron transport chain	38/3352	95/29008	1.1818e-12	2.51734e-10	1.95061e-10	38
GO:0007006	mitochondrial membrane organization	41/3352	108/29008	1.19873e-12	2.51734e-10	1.95061e-10	41
GO:0022904	respiratory electron transport chain	36/3352	87/29008	1.38106e-12	2.80356e-10	2.17239e-10	36
GO:0031647	regulation of protein stability	79/3352	307/29008	4.04825e-12	7.95286e-10	6.16242e-10	79
GO:0006753	nucleoside phosphate metabolic process	105/3352	460/29008	4.63672e-12	8.82425e-10	6.83763e-10	105
GO:0006119	oxidative phosphorylation	41/3352	113/29008	6.67159e-12	1.23121e-09	9.54027e-10	41
GO:0048193	Golgi vesicle transport	72/3352	274/29008	1.24035e-11	2.22169e-09	1.72152e-09	72
GO:0009165	nucleotide biosynthetic process	61/3352	215/29008	1.44868e-11	2.5207e-09	1.95321e-09	61
GO:0009117	nucleotide metabolic process	102/3352	451/29008	1.65917e-11	2.80676e-09	2.17487e-09	102
GO:0006888	endoplasmic reticulum to Golgi vesicle-mediated transport	41/3352	117/29008	2.40666e-11	3.96122e-09	3.06943e-09	41
GO:0000375	RNA splicing, via transesterification reactions	72/3352	279/29008	3.08927e-11	4.70342e-09	3.64453e-09	72
GO:0000377	RNA splicing, via transesterification reactions with bulged adenosine as nucleophile	72/3352	279/29008	3.08927e-11	4.70342e-09	3.64453e-09	72
GO:0000398	mRNA splicing, via spliceosome	72/3352	279/29008	3.08927e-11	4.70342e-09	3.64453e-09	72
GO:1901293	nucleoside phosphate biosynthetic process	61/3352	220/29008	4.13788e-11	6.14627e-09	4.76255e-09	61
GO:0006986	response to unfolded protein	40/3352	116/29008	7.41104e-11	1.0746e-08	8.32675e-09	40
GO:0001836	release of cytochrome c from mitochondria	28/3352	64/29008	8.56401e-11	1.2129e-08	9.39839e-09	28
GO:0010821	regulation of mitochondrion organization	44/3352	136/29008	9.45456e-11	1.3086e-08	1.01399e-08	44
GO:0007059	chromosome segregation	81/3352	338/29008	1.0354e-10	1.40124e-08	1.08577e-08	81
GO:0010257	NADH dehydrogenase complex assembly	26/3352	57/29008	1.28644e-10	1.6669e-08	1.29163e-08	26
GO:0032981	mitochondrial respiratory chain complex I assembly	26/3352	57/29008	1.28644e-10	1.6669e-08	1.29163e-08	26
GO:0042775	mitochondrial ATP synthesis coupled electron transport	28/3352	65/29008	1.3387e-10	1.69051e-08	1.30992e-08	28
GO:1903320	regulation of protein modification by small protein conjugation or removal	65/3352	248/29008	1.36018e-10	1.69051e-08	1.30992e-08	65
GO:0035966	response to topologically incorrect protein	44/3352	138/29008	1.61534e-10	1.95429e-08	1.51432e-08	44
GO:0009451	RNA modification	45/3352	143/29008	1.6366e-10	1.95429e-08	1.51432e-08	45
GO:0034620	cellular response to unfolded protein	33/3352	88/29008	2.68676e-10	3.14661e-08	2.43821e-08	33
GO:0042773	ATP synthesis coupled electron transport	28/3352	67/29008	3.16281e-10	3.63425e-08	2.81607e-08	28
GO:0007346	regulation of mitotic cell cycle	100/3352	462/29008	3.52641e-10	3.977e-08	3.08165e-08	100
GO:0070585	protein localization to mitochondrion	36/3352	103/29008	4.21163e-10	4.66342e-08	3.61354e-08	36
GO:0006281	DNA repair	105/3352	495/29008	4.31565e-10	4.69327e-08	3.63667e-08	105
GO:0035967	cellular response to topologically incorrect protein	37/3352	108/29008	4.64564e-10	4.9635e-08	3.84606e-08	37
GO:0090150	establishment of protein localization to membrane	65/3352	256/29008	5.70846e-10	5.99388e-08	4.64447e-08	65
GO:0007007	inner mitochondrial membrane organization	18/3352	31/29008	5.98453e-10	6.17725e-08	4.78655e-08	18
GO:0044770	cell cycle phase transition	104/3352	492/29008	6.40084e-10	6.49685e-08	5.0342e-08	104
GO:0044772	mitotic cell cycle phase transition	90/3352	406/29008	7.51296e-10	7.50064e-08	5.81201e-08	90
GO:0042176	regulation of protein catabolic process	87/3352	389/29008	9.0361e-10	8.87578e-08	6.87756e-08	87
GO:2001243	negative regulation of intrinsic apoptotic signaling pathway	35/3352	101/29008	9.55372e-10	9.23526e-08	7.15611e-08	35
GO:0034976	response to endoplasmic reticulum stress	64/3352	254/29008	1.07827e-09	1.02604e-07	7.95046e-08	64
GO:0072655	establishment of protein localization to mitochondrion	34/3352	97/29008	1.17021e-09	1.09639e-07	8.49559e-08	34
GO:0034248	regulation of cellular amide metabolic process	96/3352	448/29008	1.37342e-09	1.26729e-07	9.81985e-08	96
GO:0045862	positive regulation of proteolysis	80/3352	351/29008	1.68728e-09	1.53366e-07	1.18839e-07	80
GO:0072522	purine-containing compound biosynthetic process	49/3352	174/29008	1.85265e-09	1.65921e-07	1.28567e-07	49
GO:0006979	response to oxidative stress	89/3352	407/29008	1.90459e-09	1.68101e-07	1.30256e-07	89
GO:0009896	positive regulation of catabolic process	102/3352	494/29008	3.50177e-09	3.04654e-07	2.36067e-07	102
GO:0090407	organophosphate biosynthetic process	99/3352	476/29008	3.99587e-09	3.42745e-07	2.65582e-07	99
GO:2001235	positive regulation of apoptotic signaling pathway	45/3352	157/29008	4.56902e-09	3.86463e-07	2.99458e-07	45
GO:0019693	ribose phosphate metabolic process	83/3352	379/29008	6.14054e-09	5.12273e-07	3.96944e-07	83
GO:0006626	protein targeting to mitochondrion	28/3352	75/29008	6.67583e-09	5.49402e-07	4.25714e-07	28
GO:0046390	ribose phosphate biosynthetic process	47/3352	171/29008	9.18923e-09	7.398e-07	5.73248e-07	47
GO:0006913	nucleocytoplasmic transport	74/3352	327/29008	9.35379e-09	7.398e-07	5.73248e-07	74
GO:0051169	nuclear transport	74/3352	327/29008	9.35379e-09	7.398e-07	5.73248e-07	74
GO:0072521	purine-containing compound metabolic process	85/3352	395/29008	9.6147e-09	7.50686e-07	5.81683e-07	85
GO:0035456	response to interferon-beta	25/3352	63/29008	9.991e-09	7.70192e-07	5.96798e-07	25
GO:0007033	vacuole organization	48/3352	177/29008	1.02996e-08	7.84059e-07	6.07543e-07	48
GO:0010822	positive regulation of mitochondrion organization	27/3352	72/29008	1.10556e-08	8.31215e-07	6.44082e-07	27
GO:0006417	regulation of translation	84/3352	390/29008	1.12178e-08	8.33126e-07	6.45563e-07	84
GO:0090199	regulation of release of cytochrome c from mitochondria	22/3352	51/29008	1.22137e-08	8.9616e-07	6.94406e-07	22
GO:0006400	tRNA modification	28/3352	77/29008	1.31578e-08	9.47493e-07	7.34182e-07	28
GO:0009260	ribonucleotide biosynthetic process	45/3352	162/29008	1.32244e-08	9.47493e-07	7.34182e-07	45
GO:0015931	nucleobase-containing compound transport	51/3352	195/29008	1.36127e-08	9.6397e-07	7.46949e-07	51
GO:0006164	purine nucleotide biosynthetic process	46/3352	168/29008	1.49551e-08	1.04548e-06	8.1011e-07	46
GO:0050821	protein stabilization	50/3352	190/29008	1.51071e-08	1.04548e-06	8.1011e-07	50
GO:0006260	DNA replication	61/3352	253/29008	1.57027e-08	1.07449e-06	8.32587e-07	61
GO:0031396	regulation of protein ubiquitination	54/3352	214/29008	1.97865e-08	1.33889e-06	1.03746e-06	54
GO:0000819	sister chromatid segregation	49/3352	188/29008	2.9217e-08	1.95529e-06	1.51509e-06	49
GO:0006163	purine nucleotide metabolic process	80/3352	373/29008	3.00935e-08	1.99206e-06	1.54358e-06	80
GO:0009152	purine ribonucleotide biosynthetic process	42/3352	150/29008	3.09148e-08	2.01158e-06	1.55871e-06	42
GO:0009259	ribonucleotide metabolic process	79/3352	367/29008	3.1049e-08	2.01158e-06	1.55871e-06	79
GO:0006914	autophagy	90/3352	437/29008	3.24202e-08	2.05666e-06	1.59364e-06	90
GO:0061919	process utilizing autophagic mechanism	90/3352	437/29008	3.24202e-08	2.05666e-06	1.59364e-06	90
GO:0006790	sulfur compound metabolic process	72/3352	326/29008	4.2205e-08	2.64978e-06	2.05323e-06	72
GO:0030968	endoplasmic reticulum unfolded protein response	25/3352	67/29008	4.30107e-08	2.67281e-06	2.07107e-06	25
GO:0009263	deoxyribonucleotide biosynthetic process	3352-12-01	18/29008	5.27398e-08	3.2443e-06	2.5139e-06	12
GO:1901987	regulation of cell cycle phase transition	80/3352	378/29008	5.50523e-08	3.35269e-06	2.59789e-06	80
GO:0035458	cellular response to interferon-beta	22/3352	55/29008	6.41317e-08	3.83005e-06	2.96778e-06	22
GO:0000070	mitotic sister chromatid segregation	43/3352	159/29008	6.41486e-08	3.83005e-06	2.96778e-06	43
GO:0009150	purine ribonucleotide metabolic process	75/3352	348/29008	6.50865e-08	3.84832e-06	2.98194e-06	75
GO:1901990	regulation of mitotic cell cycle phase transition	66/3352	293/29008	6.94084e-08	4.0644e-06	3.14937e-06	66
GO:0031331	positive regulation of cellular catabolic process	87/3352	425/29008	7.2551e-08	4.20796e-06	3.26061e-06	87
GO:1903362	regulation of cellular protein catabolic process	58/3352	246/29008	8.0778e-08	4.64092e-06	3.5961e-06	58
GO:0052547	regulation of peptidase activity	89/3352	441/29008	1.01415e-07	5.77213e-06	4.47264e-06	89
GO:2001234	negative regulation of apoptotic signaling pathway	57/3352	242/29008	1.0787e-07	6.08071e-06	4.71175e-06	57
GO:0051604	protein maturation	70/3352	321/29008	1.09026e-07	6.08071e-06	4.71175e-06	70
GO:0016032	viral process	74/3352	346/29008	1.09832e-07	6.08071e-06	4.71175e-06	74
GO:0045931	positive regulation of mitotic cell cycle	36/3352	125/29008	1.34202e-07	7.363e-06	5.70535e-06	36
GO:0019646	aerobic electron transport chain	21/3352	53/29008	1.54438e-07	8.32327e-06	6.44943e-06	21
GO:0051205	protein insertion into membrane	21/3352	53/29008	1.54438e-07	8.32327e-06	6.44943e-06	21
GO:0006261	DNA-dependent DNA replication	39/3352	142/29008	1.65471e-07	8.83966e-06	6.84957e-06	39
GO:2000116	regulation of cysteine-type endopeptidase activity	56/3352	239/29008	1.67195e-07	8.85408e-06	6.86075e-06	56
GO:0052548	regulation of endopeptidase activity	75/3352	357/29008	1.92555e-07	1.01091e-05	7.83325e-06	75
GO:0034599	cellular response to oxidative stress	61/3352	271/29008	2.19289e-07	1.14131e-05	8.84366e-06	61
GO:0017038	protein import	54/3352	229/29008	2.21141e-07	1.14131e-05	8.84366e-06	54
GO:0033157	regulation of intracellular protein transport	53/3352	224/29008	2.54045e-07	1.30011e-05	1.00741e-05	53
GO:1990542	mitochondrial transmembrane transport	29/3352	92/29008	2.65766e-07	1.34876e-05	1.04511e-05	29
GO:0046902	regulation of mitochondrial membrane permeability	22/3352	59/29008	2.7858e-07	1.40211e-05	1.08645e-05	22
GO:0098813	nuclear chromosome segregation	61/3352	273/29008	2.87469e-07	1.43499e-05	1.11193e-05	61
GO:0070972	protein localization to endoplasmic reticulum	24/3352	69/29008	3.67986e-07	1.82198e-05	1.41179e-05	24
GO:2001238	positive regulation of extrinsic apoptotic signaling pathway	22/3352	60/29008	3.91971e-07	1.92508e-05	1.49169e-05	22
GO:0006090	pyruvate metabolic process	34/3352	120/29008	4.51671e-07	2.20054e-05	1.70513e-05	34
GO:0044403	biological process involved in symbiotic interaction	59/3352	265/29008	5.06945e-07	2.45023e-05	1.89861e-05	59
GO:0140014	mitotic nuclear division	61/3352	278/29008	5.55481e-07	2.66369e-05	2.06401e-05	61
GO:0071806	protein transmembrane transport	21/3352	57/29008	6.53596e-07	3.10969e-05	2.4096e-05	21
GO:0010212	response to ionizing radiation	36/3352	133/29008	7.13728e-07	3.34545e-05	2.59228e-05	36
GO:0045047	protein targeting to ER	17/3352	40/29008	7.17898e-07	3.34545e-05	2.59228e-05	17
GO:0009265	2'-deoxyribonucleotide biosynthetic process	3352-10-01	15/29008	7.25122e-07	3.34545e-05	2.59228e-05	10
GO:0046385	deoxyribose phosphate biosynthetic process	3352-10-01	15/29008	7.25122e-07	3.34545e-05	2.59228e-05	10
GO:0065002	intracellular protein transmembrane transport	20/3352	53/29008	7.69649e-07	3.52418e-05	2.73078e-05	20
GO:0032259	methylation	74/3352	363/29008	7.82856e-07	3.55791e-05	2.75691e-05	74
GO:0048285	organelle fission	94/3352	495/29008	8.12875e-07	3.66697e-05	2.84142e-05	94
GO:0010952	positive regulation of peptidase activity	44/3352	179/29008	8.47426e-07	3.79472e-05	2.94041e-05	44
GO:0006403	RNA localization	43/3352	174/29008	9.62709e-07	4.27949e-05	3.31604e-05	43
GO:0008630	intrinsic apoptotic signaling pathway in response to DNA damage	32/3352	113/29008	9.84287e-07	4.31732e-05	3.34535e-05	32
GO:0062197	cellular response to chemical stress	69/3352	333/29008	9.85398e-07	4.31732e-05	3.34535e-05	69
GO:0006120	mitochondrial electron transport, NADH to ubiquinone	14/3352	29/29008	1.04862e-06	4.5615e-05	3.53456e-05	14
GO:0043281	regulation of cysteine-type endopeptidase activity involved in apoptotic process	49/3352	210/29008	1.09061e-06	4.65906e-05	3.61016e-05	49
GO:0010950	positive regulation of endopeptidase activity	42/3352	169/29008	1.09187e-06	4.65906e-05	3.61016e-05	42
GO:0016236	macroautophagy	51/3352	222/29008	1.094e-06	4.65906e-05	3.61016e-05	51
GO:0000338	protein deneddylation	3352-08-01	10/29008	1.14401e-06	4.83822e-05	3.74899e-05	8
GO:1903311	regulation of mRNA metabolic process	62/3352	293/29008	1.64816e-06	6.92228e-05	5.36385e-05	62
GO:0097345	mitochondrial outer membrane permeabilization	14/3352	30/29008	1.75667e-06	7.32747e-05	5.67782e-05	14
GO:0051168	nuclear export	39/3352	155/29008	1.8719e-06	7.755e-05	6.00911e-05	39
GO:0000045	autophagosome assembly	28/3352	95/29008	1.92649e-06	7.92726e-05	6.14258e-05	28
GO:1903050	regulation of proteolysis involved in cellular protein catabolic process	49/3352	214/29008	1.94462e-06	7.94814e-05	6.15876e-05	49
GO:0001510	RNA methylation	23/3352	70/29008	1.99816e-06	8.11252e-05	6.28614e-05	23
GO:0031123	RNA 3'-end processing	30/3352	106/29008	2.14778e-06	8.66224e-05	6.7121e-05	30
GO:1903322	positive regulation of protein modification by small protein conjugation or removal	37/3352	145/29008	2.37411e-06	9.51205e-05	7.37059e-05	37
GO:0044282	small molecule catabolic process	68/3352	335/29008	2.50963e-06	9.9893e-05	7.74039e-05	68
GO:0046395	carboxylic acid catabolic process	49/3352	216/29008	2.57529e-06	0.000101841	7.89135e-05	49
GO:0051983	regulation of chromosome segregation	26/3352	86/29008	2.62019e-06	0.000102948	7.97712e-05	26
GO:0045787	positive regulation of cell cycle	68/3352	336/29008	2.796e-06	0.000109045	8.44955e-05	68
GO:0000460	maturation of 5.8S rRNA	15/3352	35/29008	2.84699e-06	0.000109045	8.44955e-05	15
GO:0044743	protein transmembrane import into intracellular organelle	15/3352	35/29008	2.84699e-06	0.000109045	8.44955e-05	15
GO:1902686	mitochondrial outer membrane permeabilization involved in programmed cell death	15/3352	35/29008	2.84699e-06	0.000109045	8.44955e-05	15
GO:0061136	regulation of proteasomal protein catabolic process	43/3352	181/29008	2.93606e-06	0.000111754	8.65945e-05	43
GO:0016052	carbohydrate catabolic process	36/3352	141/29008	3.18243e-06	0.000120379	9.32779e-05	36
GO:0016054	organic acid catabolic process	49/3352	218/29008	3.3923e-06	0.000127525	9.88152e-05	49
GO:0072599	establishment of protein localization to endoplasmic reticulum	17/3352	44/29008	3.52225e-06	0.000131598	0.000101971	17
GO:0006520	cellular amino acid metabolic process	55/3352	256/29008	3.83782e-06	0.000142514	0.00011043	55
GO:0061077	chaperone-mediated protein folding	20/3352	58/29008	3.96082e-06	0.00014619	0.000113278	20
GO:1902108	regulation of mitochondrial membrane permeability involved in apoptotic process	16/3352	40/29008	3.98713e-06	0.000146275	0.000113344	16
GO:1904951	positive regulation of establishment of protein localization	67/3352	333/29008	4.05629e-06	0.000147921	0.000114619	67
GO:0006637	acyl-CoA metabolic process	26/3352	88/29008	4.20869e-06	0.000151113	0.000117093	26
GO:0035383	thioester metabolic process	26/3352	88/29008	4.20869e-06	0.000151113	0.000117093	26
GO:0036296	response to increased oxygen levels	3352-09-01	14/29008	4.21827e-06	0.000151113	0.000117093	9
GO:0016053	organic acid biosynthetic process	61/3352	296/29008	4.87275e-06	0.000173538	0.000134469	61
GO:0055072	iron ion homeostasis	27/3352	94/29008	5.00996e-06	0.000177388	0.000137452	27
GO:0045732	positive regulation of protein catabolic process	49/3352	221/29008	5.07856e-06	0.000178064	0.000137976	49
GO:0055076	transition metal ion homeostasis	35/3352	138/29008	5.08755e-06	0.000178064	0.000137976	35
GO:0032434	regulation of proteasomal ubiquitin-dependent protein catabolic process	34/3352	133/29008	5.7222e-06	0.000199133	0.000154302	34
GO:1901992	positive regulation of mitotic cell cycle phase transition	26/3352	90/29008	6.63514e-06	0.000229591	0.000177903	26
GO:0001824	blastocyst development	38/3352	157/29008	6.77281e-06	0.000233031	0.000180568	38
GO:0051881	regulation of mitochondrial membrane potential	25/3352	85/29008	6.98925e-06	0.000239127	0.000185292	25
GO:1902110	positive regulation of mitochondrial membrane permeability involved in apoptotic process	14/3352	33/29008	7.05744e-06	0.000239391	0.000185496	14
GO:0070265	necrotic cell death	20/3352	60/29008	7.14886e-06	0.000239391	0.000185496	20
GO:0008631	intrinsic apoptotic signaling pathway in response to oxidative stress	17/3352	46/29008	7.15372e-06	0.000239391	0.000185496	17
GO:1905037	autophagosome organization	28/3352	101/29008	7.15421e-06	0.000239391	0.000185496	28
GO:0090200	positive regulation of release of cytochrome c from mitochondria	13/3352	29/29008	7.19372e-06	0.000239397	0.000185501	13
GO:0071453	cellular response to oxygen levels	36/3352	146/29008	7.48429e-06	0.000247653	0.000191898	36
GO:2001244	positive regulation of intrinsic apoptotic signaling pathway	22/3352	70/29008	7.52311e-06	0.000247653	0.000191898	22
GO:0006352	DNA-templated transcription, initiation	28/3352	102/29008	8.78278e-06	0.00028573	0.000221403	28
GO:0050657	nucleic acid transport	36/3352	147/29008	8.82055e-06	0.00028573	0.000221403	36
GO:0050658	RNA transport	36/3352	147/29008	8.82055e-06	0.00028573	0.000221403	36
GO:0046394	carboxylic acid biosynthetic process	60/3352	295/29008	8.89033e-06	0.000286466	0.000221973	60
GO:0097191	extrinsic apoptotic signaling pathway	51/3352	238/29008	9.135e-06	0.000292801	0.000226882	51
GO:0048524	positive regulation of viral process	20/3352	61/29008	9.4864e-06	0.000300957	0.000233202	20
GO:0000302	response to reactive oxygen species	43/3352	189/29008	9.48829e-06	0.000300957	0.000233202	43
GO:0035794	positive regulation of mitochondrial membrane permeability	15/3352	38/29008	9.66545e-06	0.000303415	0.000235107	15
GO:1902229	regulation of intrinsic apoptotic signaling pathway in response to DNA damage	15/3352	38/29008	9.66545e-06	0.000303415	0.000235107	15
GO:0006086	acetyl-CoA biosynthetic process from pyruvate	3352-08-01	12/29008	1.01449e-05	0.000316832	0.000245503	8
GO:2001056	positive regulation of cysteine-type endopeptidase activity	36/3352	148/29008	1.03729e-05	0.0003223	0.00024974	36
GO:0071826	ribonucleoprotein complex subunit organization	41/3352	178/29008	1.10331e-05	0.000341075	0.000264288	41
GO:0006221	pyrimidine nucleotide biosynthetic process	3352-12-01	26/29008	1.12361e-05	0.000342139	0.000265113	12
GO:0035384	thioester biosynthetic process	3352-12-01	26/29008	1.12361e-05	0.000342139	0.000265113	12
GO:0071616	acyl-CoA biosynthetic process	3352-12-01	26/29008	1.12361e-05	0.000342139	0.000265113	12
GO:0009142	nucleoside triphosphate biosynthetic process	24/3352	82/29008	1.1606e-05	0.000351644	0.000272478	24
GO:0046939	nucleotide phosphorylation	29/3352	109/29008	1.18704e-05	0.000357875	0.000277306	29
GO:0009124	nucleoside monophosphate biosynthetic process	16/3352	43/29008	1.19773e-05	0.000359318	0.000278424	16
GO:0000079	regulation of cyclin-dependent protein serine/threonine kinase activity	22/3352	72/29008	1.24766e-05	0.000371062	0.000287524	22
GO:0010965	regulation of mitotic sister chromatid separation	20/3352	62/29008	1.24906e-05	0.000371062	0.000287524	20
GO:2001020	regulation of response to DNA damage stimulus	48/3352	222/29008	1.2844e-05	0.000379709	0.000294224	48
GO:0007030	Golgi organization	33/3352	132/29008	1.29333e-05	0.000380501	0.000294838	33
GO:0090316	positive regulation of intracellular protein transport	35/3352	144/29008	1.39133e-05	0.000407365	0.000315654	35
GO:0043628	ncRNA 3'-end processing	15/3352	39/29008	1.40317e-05	0.000408866	0.000316818	15
GO:0051236	establishment of RNA localization	36/3352	150/29008	1.42542e-05	0.00040895	0.000316883	36
GO:0033865	nucleoside bisphosphate metabolic process	29/3352	110/29008	1.43567e-05	0.00040895	0.000316883	29
GO:0033875	ribonucleoside bisphosphate metabolic process	29/3352	110/29008	1.43567e-05	0.00040895	0.000316883	29
GO:0034032	purine nucleoside bisphosphate metabolic process	29/3352	110/29008	1.43567e-05	0.00040895	0.000316883	29
GO:0006085	acetyl-CoA biosynthetic process	3352-10-01	19/29008	1.43703e-05	0.00040895	0.000316883	10
GO:0050792	regulation of viral process	40/3352	174/29008	1.4736e-05	0.000417405	0.000323434	40
GO:0140694	non-membrane-bounded organelle assembly	71/3352	373/29008	1.57041e-05	0.00044277	0.000343088	71
GO:0071456	cellular response to hypoxia	28/3352	105/29008	1.59042e-05	0.000446344	0.000345858	28
GO:0006367	transcription initiation from RNA polymerase II promoter	21/3352	68/29008	1.6281e-05	0.000452746	0.000350818	21
GO:1905818	regulation of chromosome separation	21/3352	68/29008	1.6281e-05	0.000452746	0.000350818	21
GO:0045048	protein insertion into ER membrane	3352-11-01	23/29008	1.72368e-05	0.00047696	0.000369581	11
GO:1901989	positive regulation of cell cycle phase transition	29/3352	111/29008	1.73084e-05	0.00047696	0.000369581	29
GO:0000154	rRNA modification	13/3352	31/29008	1.74826e-05	0.000479589	0.000371619	13
GO:0006891	intra-Golgi vesicle-mediated transport	3352-12-01	27/29008	1.8097e-05	0.000491452	0.00038081	12
GO:0032781	positive regulation of ATPase activity	3352-12-01	27/29008	1.8097e-05	0.000491452	0.00038081	12
GO:0030433	ubiquitin-dependent ERAD pathway	24/3352	84/29008	1.81571e-05	0.000491452	0.00038081	24
GO:1901361	organic cyclic compound catabolic process	84/3352	463/29008	1.83227e-05	0.00049374	0.000382584	84
GO:0000291	nuclear-transcribed mRNA catabolic process, exonucleolytic	3352-09-01	16/29008	1.93913e-05	0.000520235	0.000403113	9
GO:0009132	nucleoside diphosphate metabolic process	32/3352	129/29008	2.05614e-05	0.000549207	0.000425563	32
GO:0050678	regulation of epithelial cell proliferation	75/3352	403/29008	2.06901e-05	0.00055023	0.000426356	75
GO:0007051	spindle organization	41/3352	183/29008	2.2216e-05	0.000588242	0.00045581	41
GO:0051222	positive regulation of protein transport	62/3352	317/29008	2.26151e-05	0.000595577	0.000461494	62
GO:0022618	ribonucleoprotein complex assembly	39/3352	171/29008	2.26887e-05	0.000595577	0.000461494	39
GO:0006890	retrograde vesicle-mediated transport, Golgi to endoplasmic reticulum	16/3352	45/29008	2.32948e-05	0.000600354	0.000465195	16
GO:0043462	regulation of ATPase activity	16/3352	45/29008	2.32948e-05	0.000600354	0.000465195	16
GO:0033866	nucleoside bisphosphate biosynthetic process	14/3352	36/29008	2.33635e-05	0.000600354	0.000465195	14
GO:0034030	ribonucleoside bisphosphate biosynthetic process	14/3352	36/29008	2.33635e-05	0.000600354	0.000465195	14
GO:0034033	purine nucleoside bisphosphate biosynthetic process	14/3352	36/29008	2.33635e-05	0.000600354	0.000465195	14
GO:0010639	negative regulation of organelle organization	69/3352	364/29008	2.35828e-05	0.000603442	0.000467588	69
GO:0009157	deoxyribonucleoside monophosphate biosynthetic process	3352-07-01	10/29008	2.3874e-05	0.000608337	0.000471381	7
GO:0007093	mitotic cell cycle checkpoint signaling	33/3352	136/29008	2.50517e-05	0.000635688	0.000492574	33
GO:0043618	regulation of transcription from RNA polymerase II promoter in response to stress	17/3352	50/29008	2.55743e-05	0.000646254	0.000500762	17
GO:0010256	endomembrane system organization	87/3352	488/29008	2.57823e-05	0.000648818	0.000502749	87
GO:0000387	spliceosomal snRNP assembly	13/3352	32/29008	2.63333e-05	0.000651909	0.000505144	13
GO:0006099	tricarboxylic acid cycle	13/3352	32/29008	2.63333e-05	0.000651909	0.000505144	13
GO:0009225	nucleotide-sugar metabolic process	13/3352	32/29008	2.63333e-05	0.000651909	0.000505144	13
GO:0051085	chaperone cofactor-dependent protein refolding	13/3352	32/29008	2.63333e-05	0.000651909	0.000505144	13
GO:0009145	purine nucleoside triphosphate biosynthetic process	21/3352	70/29008	2.65933e-05	0.000655682	0.000508067	21
GO:0005996	monosaccharide metabolic process	55/3352	273/29008	2.71675e-05	0.000664829	0.000515155	55
GO:0006611	protein export from nucleus	20/3352	65/29008	2.72918e-05	0.000664829	0.000515155	20
GO:0051306	mitotic sister chromatid separation	20/3352	65/29008	2.72918e-05	0.000664829	0.000515155	20
GO:0006446	regulation of translational initiation	19/3352	60/29008	2.7451e-05	0.000666041	0.000516094	19
GO:0006220	pyrimidine nucleotide metabolic process	15/3352	41/29008	2.82623e-05	0.000683005	0.000529239	15
GO:0016226	iron-sulfur cluster assembly	3352-11-01	24/29008	2.84959e-05	0.00068323	0.000529413	11
GO:0031163	metallo-sulfur cluster assembly	3352-11-01	24/29008	2.84959e-05	0.00068323	0.000529413	11
GO:1903364	positive regulation of cellular protein catabolic process	34/3352	143/29008	2.99336e-05	0.000714885	0.000553942	34
GO:0051701	biological process involved in interaction with host	35/3352	149/29008	3.02845e-05	0.000717733	0.000556148	35
GO:0043433	negative regulation of DNA-binding transcription factor activity	38/3352	167/29008	3.02886e-05	0.000717733	0.000556148	38
GO:0000280	nuclear division	80/3352	442/29008	3.11501e-05	0.000735288	0.000569751	80
GO:1904029	regulation of cyclin-dependent protein kinase activity	22/3352	76/29008	3.19937e-05	0.000752283	0.00058292	22
GO:0006458	'de novo' protein folding	14/3352	37/29008	3.35986e-05	0.000783966	0.000607471	14
GO:0051084	'de novo' posttranslational protein folding	14/3352	37/29008	3.35986e-05	0.000783966	0.000607471	14
GO:0022411	cellular component disassembly	74/3352	402/29008	3.41376e-05	0.000793505	0.000614862	74
GO:2000058	regulation of ubiquitin-dependent protein catabolic process	37/3352	162/29008	3.51177e-05	0.000813183	0.000630109	37
GO:0007091	metaphase/anaphase transition of mitotic cell cycle	19/3352	61/29008	3.55778e-05	0.000820715	0.000635946	19
GO:0032386	regulation of intracellular transport	64/3352	335/29008	3.57181e-05	0.000820842	0.000636044	64
GO:0009081	branched-chain amino acid metabolic process	3352-09-01	17/29008	3.69673e-05	0.000836917	0.0006485	9
GO:0042407	cristae formation	3352-09-01	17/29008	3.69673e-05	0.000836917	0.0006485	9
GO:0098760	response to interleukin-7	3352-09-01	17/29008	3.69673e-05	0.000836917	0.0006485	9
GO:0098761	cellular response to interleukin-7	3352-09-01	17/29008	3.69673e-05	0.000836917	0.0006485	9
GO:0043280	positive regulation of cysteine-type endopeptidase activity involved in apoptotic process	31/3352	127/29008	3.84298e-05	0.000866804	0.000671659	31
GO:0019058	viral life cycle	52/3352	257/29008	3.92962e-05	0.000882104	0.000683515	52
GO:0000075	cell cycle checkpoint signaling	39/3352	175/29008	3.93978e-05	0.000882104	0.000683515	39
GO:0051098	regulation of binding	73/3352	397/29008	3.98522e-05	0.000887775	0.000687908	73
GO:2001021	negative regulation of response to DNA damage stimulus	22/3352	77/29008	3.99426e-05	0.000887775	0.000687908	22
GO:0034341	response to interferon-gamma	33/3352	139/29008	4.01408e-05	0.000888937	0.000688809	33
GO:0000082	G1/S transition of mitotic cell cycle	42/3352	194/29008	4.18714e-05	0.000923902	0.000715902	42
GO:0009141	nucleoside triphosphate metabolic process	29/3352	116/29008	4.21202e-05	0.000926036	0.000717556	29
GO:0009201	ribonucleoside triphosphate biosynthetic process	21/3352	72/29008	4.2412e-05	0.000929098	0.000719928	21
GO:0072528	pyrimidine-containing compound biosynthetic process	3352-12-01	29/29008	4.32677e-05	0.000940023	0.000728394	12
GO:0016050	vesicle organization	56/3352	284/29008	4.33398e-05	0.000940023	0.000728394	56
GO:1903706	regulation of hemopoiesis	73/3352	398/29008	4.33738e-05	0.000940023	0.000728394	73
GO:0009123	nucleoside monophosphate metabolic process	20/3352	67/29008	4.44297e-05	0.000959492	0.00074348	20
GO:0010823	negative regulation of mitochondrion organization	17/3352	52/29008	4.54413e-05	0.000977871	0.000757721	17
GO:0046916	cellular transition metal ion homeostasis	28/3352	111/29008	4.76793e-05	0.00102242	0.00079224	28
GO:0006465	signal peptide processing	3352-08-01	14/29008	4.96491e-05	0.00105353	0.000816346	8
GO:0009083	branched-chain amino acid catabolic process	3352-08-01	14/29008	4.96491e-05	0.00105353	0.000816346	8
GO:0009148	pyrimidine nucleoside triphosphate biosynthetic process	3352-08-01	14/29008	4.96491e-05	0.00105353	0.000816346	8
GO:0051028	mRNA transport	29/3352	117/29008	4.98849e-05	0.00105486	0.000817376	29
GO:0009615	response to virus	60/3352	312/29008	5.05578e-05	0.00106539	0.000825535	60
GO:0031398	positive regulation of protein ubiquitination	30/3352	123/29008	5.16331e-05	0.0010843	0.000840186	30
GO:1903313	positive regulation of mRNA metabolic process	31/3352	129/29008	5.29435e-05	0.00110799	0.000858549	31
GO:0006165	nucleoside diphosphate phosphorylation	27/3352	106/29008	5.3809e-05	0.0011206	0.000868316	27
GO:0097300	programmed necrotic cell death	15/3352	43/29008	5.39139e-05	0.0011206	0.000868316	15
GO:0033539	fatty acid beta-oxidation using acyl-CoA dehydrogenase	3352-07-01	11/29008	5.9063e-05	0.00122294	0.000947619	7
GO:0050673	epithelial cell proliferation	83/3352	471/29008	5.92394e-05	0.00122294	0.000947619	83
GO:0030071	regulation of mitotic metaphase/anaphase transition	18/3352	58/29008	5.9814e-05	0.00123063	0.000953579	18
GO:0044843	cell cycle G1/S phase transition	45/3352	216/29008	6.10107e-05	0.00124905	0.000967847	45
GO:0043414	macromolecule methylation	60/3352	314/29008	6.11192e-05	0.00124905	0.000967847	60
GO:0044272	sulfur compound biosynthetic process	24/3352	90/29008	6.24231e-05	0.00127143	0.000985188	24
GO:0050684	regulation of mRNA processing	34/3352	148/29008	6.30359e-05	0.00127963	0.000991543	34
GO:0000422	autophagy of mitochondrion	21/3352	74/29008	6.61479e-05	0.00132459	0.00102638	21
GO:0061726	mitochondrion disassembly	21/3352	74/29008	6.61479e-05	0.00132459	0.00102638	21
GO:0018208	peptidyl-proline modification	14/3352	39/29008	6.63351e-05	0.00132459	0.00102638	14
GO:0034471	ncRNA 5'-end processing	3352-09-01	18/29008	6.6338e-05	0.00132459	0.00102638	9
GO:1902176	negative regulation of oxidative stress-induced intrinsic apoptotic signaling pathway	3352-09-01	18/29008	6.6338e-05	0.00132459	0.00102638	9
GO:0016485	protein processing	51/3352	256/29008	7.05095e-05	0.00138103	0.00107012	51
GO:0019318	hexose metabolic process	51/3352	256/29008	7.05095e-05	0.00138103	0.00107012	51
GO:0006879	cellular iron ion homeostasis	20/3352	69/29008	7.05607e-05	0.00138103	0.00107012	20
GO:0009206	purine ribonucleoside triphosphate biosynthetic process	20/3352	69/29008	7.05607e-05	0.00138103	0.00107012	20
GO:0033045	regulation of sister chromatid segregation	20/3352	69/29008	7.05607e-05	0.00138103	0.00107012	20
GO:0070129	regulation of mitochondrial translation	3352-11-01	26/29008	7.07524e-05	0.00138103	0.00107012	11
GO:0090151	establishment of protein localization to mitochondrial membrane	3352-11-01	26/29008	7.07524e-05	0.00138103	0.00107012	11
GO:0007035	vacuolar acidification	3352-10-01	22/29008	7.24301e-05	0.00140926	0.00109199	10
GO:0045851	pH reduction	15/3352	44/29008	7.31062e-05	0.00141789	0.00109868	15
GO:0006631	fatty acid metabolic process	78/3352	439/29008	7.35731e-05	0.00142241	0.00110218	78
GO:0044784	metaphase/anaphase transition of cell cycle	19/3352	64/29008	7.42552e-05	0.00143106	0.00110888	19
GO:0045930	negative regulation of mitotic cell cycle	47/3352	231/29008	7.80886e-05	0.00150019	0.00116245	47
GO:2001236	regulation of extrinsic apoptotic signaling pathway	37/3352	168/29008	7.97297e-05	0.0015269	0.00118315	37
GO:0046825	regulation of protein export from nucleus	13/3352	35/29008	8.01019e-05	0.00152922	0.00118494	13
GO:1904019	epithelial cell apoptotic process	29/3352	120/29008	8.153e-05	0.00155008	0.00120111	29
GO:0006635	fatty acid beta-oxidation	21/3352	75/29008	8.19581e-05	0.00155008	0.00120111	21
GO:1905897	regulation of response to endoplasmic reticulum stress	21/3352	75/29008	8.19581e-05	0.00155008	0.00120111	21
GO:0030307	positive regulation of cell growth	43/3352	206/29008	8.37574e-05	0.0015792	0.00122367	43
GO:0045637	regulation of myeloid cell differentiation	45/3352	219/29008	8.59657e-05	0.00161584	0.00125206	45
GO:0034655	nucleobase-containing compound catabolic process	70/3352	386/29008	8.8391e-05	0.00165631	0.00128342	70
GO:0044270	cellular nitrogen compound catabolic process	74/3352	414/29008	9.12502e-05	0.00169949	0.00131688	74
GO:2000516	positive regulation of CD4-positive, alpha-beta T cell activation	14/3352	40/29008	9.12533e-05	0.00169949	0.00131688	14
GO:0070997	neuron death	76/3352	428/29008	9.21011e-05	0.00170998	0.00132501	76
GO:0043903	regulation of biological process involved in symbiotic interaction	22/3352	81/29008	9.23784e-05	0.00170998	0.00132501	22
GO:0062125	regulation of mitochondrial gene expression	3352-12-01	31/29008	9.42691e-05	0.00173969	0.00134803	12
GO:0090503	RNA phosphodiester bond hydrolysis, exonucleolytic	3352-08-01	15/29008	9.55817e-05	0.00175329	0.00135857	8
GO:0099116	tRNA 5'-end processing	3352-08-01	15/29008	9.55817e-05	0.00175329	0.00135857	8
GO:0046700	heterocycle catabolic process	74/3352	415/29008	9.87032e-05	0.00180511	0.00139872	74
GO:0043620	regulation of DNA-templated transcription in response to stress	17/3352	55/29008	0.000100656	0.00183532	0.00142213	17
GO:0072330	monocarboxylic acid biosynthetic process	43/3352	208/29008	0.000105517	0.00191821	0.00148636	43
GO:0060537	muscle tissue development	84/3352	486/29008	0.000106487	0.00193008	0.00149556	84
GO:0019439	aromatic compound catabolic process	77/3352	437/29008	0.000107589	0.00194426	0.00150654	77
GO:0034614	cellular response to reactive oxygen species	32/3352	140/29008	0.00011283	0.00200826	0.00155614	32
GO:0002097	tRNA wobble base modification	3352-09-01	19/29008	0.000113109	0.00200826	0.00155614	9
GO:0006613	cotranslational protein targeting to membrane	3352-09-01	19/29008	0.000113109	0.00200826	0.00155614	9
GO:0009147	pyrimidine nucleoside triphosphate metabolic process	3352-09-01	19/29008	0.000113109	0.00200826	0.00155614	9
GO:0030150	protein import into mitochondrial matrix	3352-09-01	19/29008	0.000113109	0.00200826	0.00155614	9
GO:0045837	negative regulation of membrane potential	3352-09-01	19/29008	0.000113109	0.00200826	0.00155614	9
GO:0000413	protein peptidyl-prolyl isomerization	3352-10-01	23/29008	0.000114887	0.002028	0.00157143	10
GO:0070861	regulation of protein exit from endoplasmic reticulum	3352-10-01	23/29008	0.000114887	0.002028	0.00157143	10
GO:0062012	regulation of small molecule metabolic process	67/3352	369/29008	0.00011895	0.00209365	0.0016223	67
GO:0036503	ERAD pathway	26/3352	105/29008	0.000121498	0.00213235	0.00165229	26
GO:1902099	regulation of metaphase/anaphase transition of cell cycle	18/3352	61/29008	0.000124149	0.00217261	0.00168349	18
GO:1901988	negative regulation of cell cycle phase transition	48/3352	242/29008	0.000126276	0.00219426	0.00170027	48
GO:0007042	lysosomal lumen acidification	3352-07-01	12/29008	0.000127548	0.00219426	0.00170027	7
GO:0036295	cellular response to increased oxygen levels	3352-07-01	12/29008	0.000127548	0.00219426	0.00170027	7
GO:0070863	positive regulation of protein exit from endoplasmic reticulum	3352-07-01	12/29008	0.000127548	0.00219426	0.00170027	7
GO:0097201	negative regulation of transcription from RNA polymerase II promoter in response to stress	3352-07-01	12/29008	0.000127548	0.00219426	0.00170027	7
GO:1901659	glycosyl compound biosynthetic process	3352-07-01	12/29008	0.000127548	0.00219426	0.00170027	7
GO:0010948	negative regulation of cell cycle process	54/3352	282/29008	0.000130737	0.00224278	0.00173786	54
GO:0043372	positive regulation of CD4-positive, alpha-beta T cell differentiation	3352-12-01	32/29008	0.000135031	0.00230993	0.00178989	12
GO:0031397	negative regulation of protein ubiquitination	22/3352	83/29008	0.000136678	0.00233156	0.00180665	22
GO:0009062	fatty acid catabolic process	25/3352	100/29008	0.000138115	0.00234949	0.00182055	25
GO:0033044	regulation of chromosome organization	39/3352	185/29008	0.000140286	0.00237953	0.00184382	39
GO:1901617	organic hydroxy compound biosynthetic process	46/3352	230/29008	0.000141013	0.00237953	0.00184382	46
GO:2000377	regulation of reactive oxygen species metabolic process	35/3352	160/29008	0.000141053	0.00237953	0.00184382	35
GO:1903008	organelle disassembly	26/3352	106/29008	0.000143497	0.00241408	0.0018706	26
GO:0006919	activation of cysteine-type endopeptidase activity involved in apoptotic process	21/3352	78/29008	0.00015133	0.00253885	0.00196727	21
GO:0072593	reactive oxygen species metabolic process	48/3352	244/29008	0.000155037	0.00259389	0.00200992	48
GO:0042770	signal transduction in response to DNA damage	36/3352	167/29008	0.000155839	0.00259961	0.00201435	36
GO:0009144	purine nucleoside triphosphate metabolic process	24/3352	95/29008	0.00015653	0.00259961	0.00201435	24
GO:0031668	cellular response to extracellular stimulus	46/3352	231/29008	0.000156659	0.00259961	0.00201435	46
GO:0036473	cell death in response to oxidative stress	25/3352	101/29008	0.00016364	0.00270807	0.00209839	25
GO:0072527	pyrimidine-containing compound metabolic process	17/3352	57/29008	0.00016432	0.00271194	0.0021014	17
GO:0032527	protein exit from endoplasmic reticulum	14/3352	42/29008	0.000166231	0.00273607	0.00212009	14
GO:0001558	regulation of cell growth	78/3352	450/29008	0.000167476	0.00274913	0.00213022	78
GO:0051656	establishment of organelle localization	73/3352	415/29008	0.000168525	0.00275892	0.0021378	73
GO:2000232	regulation of rRNA processing	3352-08-01	16/29008	0.000171772	0.00280454	0.00217315	8
GO:0009185	ribonucleoside diphosphate metabolic process	27/3352	113/29008	0.000172652	0.00281137	0.00217844	27
GO:0006612	protein targeting to membrane	28/3352	119/29008	0.000174823	0.00283912	0.00219994	28
GO:0000466	maturation of 5.8S rRNA from tricistronic rRNA transcript (SSU-rRNA, 5.8S rRNA, LSU-rRNA)	3352-10-01	24/29008	0.000176594	0.00285267	0.00221045	10
GO:0043173	nucleotide salvage	3352-10-01	24/29008	0.000176594	0.00285267	0.00221045	10
GO:0006401	RNA catabolic process	52/3352	272/29008	0.000179545	0.00289266	0.00224143	52
GO:1901657	glycosyl compound metabolic process	21/3352	79/29008	0.000183918	0.0029273	0.00226827	21
GO:0000966	RNA 5'-end processing	3352-09-01	20/29008	0.000184579	0.0029273	0.00226827	9
GO:0031167	rRNA methylation	3352-09-01	20/29008	0.000184579	0.0029273	0.00226827	9
GO:0043101	purine-containing compound salvage	3352-09-01	20/29008	0.000184579	0.0029273	0.00226827	9
GO:0051204	protein insertion into mitochondrial membrane	3352-09-01	20/29008	0.000184579	0.0029273	0.00226827	9
GO:1901028	regulation of mitochondrial outer membrane permeabilization involved in apoptotic signaling pathway	3352-09-01	20/29008	0.000184579	0.0029273	0.00226827	9
GO:0051304	chromosome separation	24/3352	96/29008	0.00018611	0.00294392	0.00228115	24
GO:0043094	cellular metabolic compound salvage	3352-12-01	33/29008	0.000189984	0.00299741	0.0023226	12
GO:0048284	organelle fusion	32/3352	144/29008	0.000196422	0.00309098	0.0023951	32
GO:0048145	regulation of fibroblast proliferation	26/3352	108/29008	0.00019839	0.00311391	0.00241287	26
GO:1901991	negative regulation of mitotic cell cycle phase transition	36/3352	169/29008	0.000199801	0.003128	0.00242379	36
GO:1990778	protein localization to cell periphery	66/3352	369/29008	0.000207639	0.00324237	0.00251241	66
GO:0019221	cytokine-mediated signaling pathway	70/3352	397/29008	0.000210724	0.0032781	0.00254009	70
GO:1903578	regulation of ATP metabolic process	23/3352	91/29008	0.000211004	0.0032781	0.00254009	23
GO:0042098	T cell proliferation	44/3352	221/29008	0.000215797	0.00334404	0.00259119	44
GO:0006984	ER-nucleus signaling pathway	14/3352	43/29008	0.000220452	0.00338297	0.00262135	14
GO:0016925	protein sumoylation	14/3352	43/29008	0.000220452	0.00338297	0.00262135	14
GO:0043039	tRNA aminoacylation	14/3352	43/29008	0.000220452	0.00338297	0.00262135	14
GO:0090559	regulation of membrane permeability	24/3352	97/29008	0.000220532	0.00338297	0.00262135	24
GO:0072329	monocarboxylic acid catabolic process	28/3352	121/29008	0.000235637	0.0036056	0.00279387	28
GO:0051607	defense response to virus	49/3352	255/29008	0.000239058	0.00363966	0.00282025	49
GO:0140546	defense response to symbiont	49/3352	255/29008	0.000239058	0.00363966	0.00282025	49
GO:0007040	lysosome organization	20/3352	75/29008	0.000247614	0.00375116	0.00290666	20
GO:0080171	lytic vacuole organization	20/3352	75/29008	0.000247614	0.00375116	0.00290666	20
GO:1903332	regulation of protein folding	3352-07-01	13/29008	0.000248718	0.00375854	0.00291238	7
GO:0030488	tRNA methylation	3352-12-01	34/29008	0.000262912	0.0039632	0.00307095	12
GO:2000514	regulation of CD4-positive, alpha-beta T cell activation	19/3352	70/29008	0.000273597	0.00411161	0.00318596	19
GO:0034250	positive regulation of cellular amide metabolic process	34/3352	159/29008	0.000274107	0.00411161	0.00318596	34
GO:0051452	intracellular pH reduction	13/3352	39/29008	0.000282524	0.0042274	0.00327568	13
GO:1903900	regulation of viral life cycle	33/3352	153/29008	0.000283215	0.0042274	0.00327568	33
GO:0009262	deoxyribonucleotide metabolic process	15/3352	49/29008	0.000285991	0.00424801	0.00329165	15
GO:1902808	positive regulation of cell cycle G1/S phase transition	15/3352	49/29008	0.000285991	0.00424801	0.00329165	15
GO:0043038	amino acid activation	14/3352	44/29008	0.000289214	0.00428543	0.00332065	14
GO:0043254	regulation of protein-containing complex assembly	77/3352	451/29008	0.000296363	0.0043807	0.00339446	77
GO:1901264	carbohydrate derivative transport	18/3352	65/29008	0.000299723	0.00441965	0.00342464	18
GO:0009135	purine nucleoside diphosphate metabolic process	25/3352	105/29008	0.000312612	0.00458749	0.0035547	25
GO:0009179	purine ribonucleoside diphosphate metabolic process	25/3352	105/29008	0.000312612	0.00458749	0.0035547	25
GO:1903052	positive regulation of proteolysis involved in cellular protein catabolic process	28/3352	123/29008	0.000314538	0.00459954	0.00356404	28
GO:0000956	nuclear-transcribed mRNA catabolic process	26/3352	111/29008	0.000315699	0.00459954	0.00356404	26
GO:0048144	fibroblast proliferation	26/3352	111/29008	0.000315699	0.00459954	0.00356404	26
GO:0072332	intrinsic apoptotic signaling pathway by p53 class mediator	21/3352	82/29008	0.000321603	0.00465197	0.00360466	21
GO:0000470	maturation of LSU-rRNA	3352-11-01	30/29008	0.000322353	0.00465197	0.00360466	11
GO:0045454	cell redox homeostasis	3352-11-01	30/29008	0.000322353	0.00465197	0.00360466	11
GO:0070979	protein K11-linked ubiquitination	3352-11-01	30/29008	0.000322353	0.00465197	0.00360466	11
GO:0006241	CTP biosynthetic process	3352-06-01	10/29008	0.000328838	0.004701	0.00364265	6
GO:0031125	rRNA 3'-end processing	3352-06-01	10/29008	0.000328838	0.004701	0.00364265	6
GO:0048280	vesicle fusion with Golgi apparatus	3352-06-01	10/29008	0.000328838	0.004701	0.00364265	6
GO:2000234	positive regulation of rRNA processing	3352-06-01	10/29008	0.000328838	0.004701	0.00364265	6
GO:0018205	peptidyl-lysine modification	66/3352	375/29008	0.000330517	0.00471393	0.00365268	66
GO:0032436	positive regulation of proteasomal ubiquitin-dependent protein catabolic process	22/3352	88/29008	0.000338611	0.00481808	0.00373338	22
GO:0051099	positive regulation of binding	39/3352	193/29008	0.000349679	0.00496398	0.00384643	39
GO:1903321	negative regulation of protein modification by small protein conjugation or removal	23/3352	94/29008	0.000351238	0.00497452	0.0038546	23
GO:1903715	regulation of aerobic respiration	3352-12-01	35/29008	0.00035829	0.00506262	0.00392286	12
GO:0016197	endosomal transport	44/3352	226/29008	0.000359543	0.00506856	0.00392747	44
GO:1903363	negative regulation of cellular protein catabolic process	20/3352	77/29008	0.000361724	0.00508752	0.00394216	20
GO:0019395	fatty acid oxidation	26/3352	112/29008	0.000366572	0.00514383	0.00398579	26
GO:0006418	tRNA aminoacylation for protein translation	13/3352	40/29008	0.000374618	0.00522188	0.00404627	13
GO:1903573	negative regulation of response to endoplasmic reticulum stress	13/3352	40/29008	0.000374618	0.00522188	0.00404627	13
GO:0032373	positive regulation of sterol transport	14/3352	45/29008	0.000375563	0.00522188	0.00404627	14
GO:0032376	positive regulation of cholesterol transport	14/3352	45/29008	0.000375563	0.00522188	0.00404627	14
GO:0006694	steroid biosynthetic process	35/3352	168/29008	0.000378354	0.00524869	0.00406704	35
GO:0044774	mitotic DNA integrity checkpoint signaling	21/3352	83/29008	0.00038424	0.00531232	0.00411635	21
GO:1902230	negative regulation of intrinsic apoptotic signaling pathway in response to DNA damage	3352-10-01	26/29008	0.000384685	0.00531232	0.00411635	10
GO:0072659	protein localization to plasma membrane	55/3352	301/29008	0.000390974	0.00538696	0.00417418	55
GO:0045727	positive regulation of translation	29/3352	131/29008	0.000408266	0.00561251	0.00434896	29
GO:0046031	ADP metabolic process	24/3352	101/29008	0.000420989	0.00577438	0.00447439	24
GO:1901800	positive regulation of proteasomal protein catabolic process	25/3352	107/29008	0.000424514	0.00580964	0.00450171	25
GO:0042692	muscle cell differentiation	73/3352	428/29008	0.000430961	0.00588465	0.00455983	73
GO:0090201	negative regulation of release of cytochrome c from mitochondria	3352-09-01	22/29008	0.000440555	0.00600219	0.00465091	9
GO:0036499	PERK-mediated unfolded protein response	3352-07-01	14/29008	0.000447787	0.00603341	0.00467509	7
GO:0042559	pteridine-containing compound biosynthetic process	3352-07-01	14/29008	0.000447787	0.00603341	0.00467509	7
GO:0070071	proton-transporting two-sector ATPase complex assembly	3352-07-01	14/29008	0.000447787	0.00603341	0.00467509	7
GO:0006270	DNA replication initiation	3352-11-01	31/29008	0.0004478	0.00603341	0.00467509	11
GO:0042558	pteridine-containing compound metabolic process	3352-11-01	31/29008	0.0004478	0.00603341	0.00467509	11
GO:0050000	chromosome localization	21/3352	84/29008	0.000457257	0.00614723	0.0047633	21
GO:0006614	SRP-dependent cotranslational protein targeting to membrane	3352-08-01	18/29008	0.000471807	0.00625992	0.00485062	8
GO:0032261	purine nucleotide salvage	3352-08-01	18/29008	0.000471807	0.00625992	0.00485062	8
GO:0035751	regulation of lysosomal lumen pH	3352-08-01	18/29008	0.000471807	0.00625992	0.00485062	8
GO:0042026	protein refolding	3352-08-01	18/29008	0.000471807	0.00625992	0.00485062	8
GO:0071816	tail-anchored membrane protein insertion into ER membrane	3352-08-01	18/29008	0.000471807	0.00625992	0.00485062	8
GO:0097202	activation of cysteine-type endopeptidase activity	3352-08-01	18/29008	0.000471807	0.00625992	0.00485062	8
GO:0052126	movement in host environment	28/3352	126/29008	0.000476714	0.00631128	0.00489041	28
GO:0010939	regulation of necrotic cell death	3352-12-01	36/29008	0.00048135	0.00635883	0.00492726	12
GO:0009314	response to radiation	73/3352	430/29008	0.000494378	0.00651673	0.00504961	73
GO:0043457	regulation of cellular respiration	17/3352	62/29008	0.000495443	0.00651673	0.00504961	17
GO:0045786	negative regulation of cell cycle	64/3352	367/29008	0.000518242	0.00679905	0.00526837	64
GO:0044773	mitotic DNA damage checkpoint signaling	20/3352	79/29008	0.000519139	0.00679905	0.00526837	20
GO:0042594	response to starvation	37/3352	184/29008	0.000537918	0.00702987	0.00544722	37
GO:0000469	cleavage involved in rRNA processing	3352-10-01	27/29008	0.000548057	0.00711656	0.0055144	10
GO:0018195	peptidyl-arginine modification	3352-10-01	27/29008	0.000548057	0.00711656	0.0055144	10
GO:0070584	mitochondrion morphogenesis	3352-10-01	27/29008	0.000548057	0.00711656	0.0055144	10
GO:0009199	ribonucleoside triphosphate metabolic process	22/3352	91/29008	0.000557854	0.00721302	0.00558914	22
GO:0070301	cellular response to hydrogen peroxide	22/3352	91/29008	0.000557854	0.00721302	0.00558914	22
GO:1902850	microtubule cytoskeleton organization involved in mitosis	31/3352	146/29008	0.00056489	0.00727471	0.00563694	31
GO:0035710	CD4-positive, alpha-beta T cell activation	26/3352	115/29008	0.000565014	0.00727471	0.00563694	26
GO:0045445	myoblast differentiation	23/3352	97/29008	0.000567279	0.00728846	0.0056476	23
GO:0051090	regulation of DNA-binding transcription factor activity	72/3352	425/29008	0.000571313	0.00732483	0.00567578	72
GO:0000288	nuclear-transcribed mRNA catabolic process, deadenylation-dependent decay	15/3352	52/29008	0.000581663	0.00744186	0.00576646	15
GO:0030099	myeloid cell differentiation	72/3352	426/29008	0.000611246	0.00777627	0.00602558	72
GO:0006734	NADH metabolic process	3352-11-01	32/29008	0.000611631	0.00777627	0.00602558	11
GO:1905898	positive regulation of response to endoplasmic reticulum stress	3352-11-01	32/29008	0.000611631	0.00777627	0.00602558	11
GO:0043616	keratinocyte proliferation	14/3352	47/29008	0.000615494	0.00780908	0.00605101	14
GO:2000045	regulation of G1/S transition of mitotic cell cycle	28/3352	128/29008	0.000622049	0.00786987	0.00609811	28
GO:0006006	glucose metabolic process	43/3352	225/29008	0.00062287	0.00786987	0.00609811	43
GO:0051170	import into nucleus	36/3352	179/29008	0.000632241	0.00797173	0.00617704	36
GO:0042177	negative regulation of protein catabolic process	27/3352	122/29008	0.000637182	0.00801277	0.00620884	27
GO:0032435	negative regulation of proteasomal ubiquitin-dependent protein catabolic process	3352-12-01	37/29008	0.000638127	0.00801277	0.00620884	12
GO:0061014	positive regulation of mRNA catabolic process	21/3352	86/29008	0.000640176	0.00802196	0.00621596	21
GO:0009209	pyrimidine ribonucleoside triphosphate biosynthetic process	3352-06-01	11/29008	0.000652569	0.00812708	0.00629742	6
GO:0009221	pyrimidine deoxyribonucleotide biosynthetic process	3352-06-01	11/29008	0.000652569	0.00812708	0.00629742	6
GO:0034427	nuclear-transcribed mRNA catabolic process, exonucleolytic, 3'-5'	3352-06-01	11/29008	0.000652569	0.00812708	0.00629742	6
GO:0006096	glycolytic process	22/3352	92/29008	0.000654311	0.00813215	0.00630135	22
GO:1905475	regulation of protein localization to membrane	39/3352	199/29008	0.000657091	0.00814525	0.0063115	39
GO:0000077	DNA damage checkpoint signaling	25/3352	110/29008	0.00065804	0.00814525	0.0063115	25
GO:0032388	positive regulation of intracellular transport	37/3352	186/29008	0.000665708	0.00822345	0.00637209	37
GO:0007039	protein catabolic process in the vacuole	3352-08-01	19/29008	0.000732678	0.00894191	0.0069288	8
GO:0009220	pyrimidine ribonucleotide biosynthetic process	3352-08-01	19/29008	0.000732678	0.00894191	0.0069288	8
GO:0045292	mRNA cis splicing, via spliceosome	3352-08-01	19/29008	0.000732678	0.00894191	0.0069288	8
GO:0046827	positive regulation of protein export from nucleus	3352-08-01	19/29008	0.000732678	0.00894191	0.0069288	8
GO:0097284	hepatocyte apoptotic process	3352-08-01	19/29008	0.000732678	0.00894191	0.0069288	8
GO:0140467	integrated stress response signaling	3352-08-01	19/29008	0.000732678	0.00894191	0.0069288	8
GO:0051310	metaphase plate congression	17/3352	64/29008	0.000737921	0.00898788	0.00696442	17
GO:0006413	translational initiation	26/3352	117/29008	0.000744602	0.00903312	0.00699948	26
GO:0031570	DNA integrity checkpoint signaling	26/3352	117/29008	0.000744602	0.00903312	0.00699948	26
GO:0009205	purine ribonucleoside triphosphate metabolic process	21/3352	87/29008	0.000753304	0.00908054	0.00703623	21
GO:0009226	nucleotide-sugar biosynthetic process	3352-07-01	15/29008	0.000755967	0.00908054	0.00703623	7
GO:0010917	negative regulation of mitochondrial membrane potential	3352-07-01	15/29008	0.000755967	0.00908054	0.00703623	7
GO:0043558	regulation of translational initiation in response to stress	3352-07-01	15/29008	0.000755967	0.00908054	0.00703623	7
GO:1903543	positive regulation of exosomal secretion	3352-07-01	15/29008	0.000755967	0.00908054	0.00703623	7
GO:1902175	regulation of oxidative stress-induced intrinsic apoptotic signaling pathway	3352-10-01	28/29008	0.000764856	0.0091518	0.00709144	10
GO:0006757	ATP generation from ADP	22/3352	93/29008	0.000764904	0.0091518	0.00709144	22
GO:0000959	mitochondrial RNA metabolic process	14/3352	48/29008	0.000777541	0.00926658	0.00718038	14
GO:0007080	mitotic metaphase plate congression	14/3352	48/29008	0.000777541	0.00926658	0.00718038	14
GO:0036294	cellular response to decreased oxygen levels	28/3352	130/29008	0.000804815	0.0095729	0.00741774	28
GO:0034504	protein localization to nucleus	56/3352	317/29008	0.000813687	0.00965956	0.00748488	56
GO:0001659	temperature homeostasis	37/3352	188/29008	0.000819589	0.0097107	0.00752451	37
GO:0070266	necroptotic process	3352-11-01	33/29008	0.000822455	0.00972572	0.00753615	11
GO:0006739	NADP metabolic process	3352-12-01	38/29008	0.000835511	0.0098419	0.00762617	12
GO:1900087	positive regulation of G1/S transition of mitotic cell cycle	3352-12-01	38/29008	0.000835511	0.0098419	0.00762617	12
GO:0051052	regulation of DNA metabolic process	66/3352	388/29008	0.000845721	0.00994293	0.00770446	66
