# Supplementary material for: Human thymoma-associated mutation of the GTF2I transcription factor impairs thymic epithelial progenitor differentiation in mice
Source: Commun Biol. 2022 Sep 29;5:1037. doi: 10.1038/s42003-022-04002-7 (PMC9522929; doi:10.1038/s42003-022-04002-7)
Supplement: Supplementary file 5 — Supplementary Data 3 [file 42003_2022_4002_MOESM5_ESM.xlsx]

## Sheet: clusterprofiler_downregulated_G
Supplementary Data 3 Pathway analysis of downregulated genes in mutant TECs
ID	Description	GeneRatio	BgRatio	pvalue	p.adjust	qvalue	Count
GO:0007409	axonogenesis	224/8379	487/29008	5.71724e-16	3.65275e-12	2.99884e-12	224
GO:0050808	synapse organization	220/8379	489/29008	1.91697e-14	6.12375e-11	5.0275e-11	220
GO:0050911	detection of chemical stimulus involved in sensory perception of smell	30/8379	34/29008	7.99867e-13	1.70345e-09	1.3985e-09	30
GO:0050770	regulation of axonogenesis	97/8379	185/29008	1.40082e-11	2.23746e-08	1.83692e-08	97
GO:0046777	protein autophosphorylation	116/8379	237/29008	5.13778e-11	6.56505e-08	5.3898e-08	116
GO:0030900	forebrain development	176/8379	400/29008	7.12349e-11	7.58533e-08	6.22743e-08	176
GO:0050767	regulation of neurogenesis	194/8379	451/29008	8.45925e-11	7.72088e-08	6.33871e-08	194
GO:0048562	embryonic organ morphogenesis	149/8379	332/29008	3.67311e-10	2.93344e-07	2.40831e-07	149
GO:0034329	cell junction assembly	185/8379	439/29008	1.64059e-09	1.16464e-06	9.56149e-07	185
GO:0048732	gland development	198/8379	477/29008	1.96542e-09	1.25571e-06	1.03092e-06	198
GO:0007411	axon guidance	117/8379	255/29008	5.77003e-09	3.35134e-06	2.75139e-06	117
GO:0016358	dendrite development	138/8379	313/29008	6.52774e-09	3.47548e-06	2.85331e-06	138
GO:0097485	neuron projection guidance	117/8379	256/29008	7.62079e-09	3.74532e-06	3.07485e-06	117
GO:0048638	regulation of developmental growth	170/8379	406/29008	1.27428e-08	5.81527e-06	4.77424e-06	170
GO:0019236	response to pheromone	58/8379	105/29008	1.41231e-08	6.01549e-06	4.93862e-06	58
GO:0007389	pattern specification process	196/8379	482/29008	1.60474e-08	6.17765e-06	5.07174e-06	196
GO:0003002	regionalization	160/8379	379/29008	1.73831e-08	6.17765e-06	5.07174e-06	160
GO:0006813	potassium ion transport	110/8379	240/29008	1.74045e-08	6.17765e-06	5.07174e-06	110
GO:0007264	small GTPase mediated signal transduction	176/8379	425/29008	1.85064e-08	6.22303e-06	5.10901e-06	176
GO:0050768	negative regulation of neurogenesis	80/8379	162/29008	2.86839e-08	9.16307e-06	7.52273e-06	80
GO:0051962	positive regulation of nervous system development	152/8379	359/29008	3.11183e-08	9.46737e-06	7.77255e-06	152
GO:0071805	potassium ion transmembrane transport	95/8379	202/29008	3.41565e-08	9.91936e-06	8.14363e-06	95
GO:0060562	epithelial tube morphogenesis	164/8379	394/29008	3.68818e-08	1.02451e-05	8.41108e-06	164
GO:0051961	negative regulation of nervous system development	81/8379	166/29008	4.62329e-08	1.23076e-05	1.01043e-05	81
GO:0021761	limbic system development	56/8379	103/29008	5.24049e-08	1.33926e-05	1.09951e-05	56
GO:0048608	reproductive structure development	193/8379	480/29008	5.5415e-08	1.36172e-05	1.11795e-05	193
GO:0030111	regulation of Wnt signaling pathway	136/8379	317/29008	6.31708e-08	1.49395e-05	1.22651e-05	136
GO:0061458	reproductive system development	194/8379	484/29008	6.72317e-08	1.49395e-05	1.22651e-05	194
GO:0021953	central nervous system neuron differentiation	96/8379	207/29008	6.78111e-08	1.49395e-05	1.22651e-05	96
GO:0034765	regulation of ion transmembrane transport	198/8379	497/29008	8.42741e-08	1.73709e-05	1.42612e-05	198
GO:0060485	mesenchyme development	127/8379	293/29008	8.4285e-08	1.73709e-05	1.42612e-05	127
GO:0042063	gliogenesis	145/8379	344/29008	8.87293e-08	1.77154e-05	1.4544e-05	145
GO:0045165	cell fate commitment	125/8379	288/29008	9.68735e-08	1.8491e-05	1.51808e-05	125
GO:0031345	negative regulation of cell projection organization	97/8379	211/29008	9.84027e-08	1.8491e-05	1.51808e-05	97
GO:0018105	peptidyl-serine phosphorylation	143/8379	340/29008	1.27071e-07	2.31958e-05	1.90434e-05	143
GO:0010720	positive regulation of cell development	156/8379	378/29008	1.49727e-07	2.65724e-05	2.18155e-05	156
GO:0021543	pallium development	78/8379	162/29008	1.6479e-07	2.84552e-05	2.33613e-05	78
GO:0021537	telencephalon development	113/8379	257/29008	1.73354e-07	2.91463e-05	2.39286e-05	113
GO:0018209	peptidyl-serine modification	151/8379	365/29008	1.96841e-07	3.22467e-05	2.6474e-05	151
GO:0010001	glial cell differentiation	112/8379	255/29008	2.09659e-07	3.34878e-05	2.74929e-05	112
GO:0048588	developmental cell growth	119/8379	275/29008	2.35268e-07	3.66616e-05	3.00986e-05	119
GO:0007416	synapse assembly	89/8379	193/29008	2.73705e-07	4.16358e-05	3.41823e-05	89
GO:0001704	formation of primary germ layer	54/8379	102/29008	2.88293e-07	4.24706e-05	3.48677e-05	54
GO:0051606	detection of stimulus	124/8379	290/29008	2.92488e-07	4.24706e-05	3.48677e-05	124
GO:0009952	anterior/posterior pattern specification	103/8379	232/29008	3.37381e-07	4.79006e-05	3.93256e-05	103
GO:0042391	regulation of membrane potential	184/8379	465/29008	4.07289e-07	5.6569e-05	4.64422e-05	184
GO:0060070	canonical Wnt signaling pathway	128/8379	303/29008	4.23528e-07	5.75728e-05	4.72663e-05	128
GO:0060828	regulation of canonical Wnt signaling pathway	108/8379	247/29008	4.47656e-07	5.85023e-05	4.80294e-05	108
GO:0070828	heterochromatin organization	33/8379	53/29008	4.48679e-07	5.85023e-05	4.80294e-05	33
GO:1990138	neuron projection extension	92/8379	203/29008	4.58826e-07	5.86288e-05	4.81332e-05	92
GO:0035637	multicellular organismal signaling	74/8379	155/29008	5.12265e-07	6.41737e-05	5.26856e-05	74
GO:0001763	morphogenesis of a branching structure	107/8379	245/29008	5.40842e-07	6.64508e-05	5.4555e-05	107
GO:0007498	mesoderm development	60/8379	119/29008	5.99033e-07	7.09973e-05	5.82876e-05	60
GO:0099173	postsynapse organization	92/8379	204/29008	6.00071e-07	7.09973e-05	5.82876e-05	92
GO:0090596	sensory organ morphogenesis	133/8379	319/29008	6.12722e-07	7.11761e-05	5.84344e-05	133
GO:0001667	ameboidal-type cell migration	176/8379	444/29008	6.2896e-07	7.17576e-05	5.89118e-05	176
GO:0031589	cell-substrate adhesion	149/8379	366/29008	7.35401e-07	8.24294e-05	6.76732e-05	149
GO:0198738	cell-cell signaling by wnt	178/8379	451/29008	7.59194e-07	8.29034e-05	6.80623e-05	178
GO:0007156	homophilic cell adhesion via plasma membrane adhesion molecules	57/8379	112/29008	7.65581e-07	8.29034e-05	6.80623e-05	57
GO:0051056	regulation of small GTPase mediated signal transduction	102/8379	233/29008	8.59567e-07	9.15296e-05	7.51443e-05	102
GO:0016055	Wnt signaling pathway	177/8379	449/29008	8.90517e-07	9.26062e-05	7.60282e-05	177
GO:0050769	positive regulation of neurogenesis	125/8379	298/29008	8.98667e-07	9.26062e-05	7.60282e-05	125
GO:0060996	dendritic spine development	63/8379	128/29008	9.39289e-07	9.52558e-05	7.82035e-05	63
GO:1901888	regulation of cell junction assembly	97/8379	220/29008	1.0668e-06	0.000106496	8.74316e-05	97
GO:0034332	adherens junction organization	31/8379	50/29008	1.14267e-06	0.000112316	9.22094e-05	31
GO:0061138	morphogenesis of a branching epithelium	99/8379	226/29008	1.19128e-06	0.00011532	9.46756e-05	99
GO:0048675	axon extension	68/8379	142/29008	1.26701e-06	0.00012082	9.91912e-05	68
GO:0007612	learning	84/8379	185/29008	1.2868e-06	0.000120902	9.92586e-05	84
GO:0048813	dendrite morphogenesis	84/8379	186/29008	1.68579e-06	0.000156095	0.000128151	84
GO:0010977	negative regulation of neuron projection development	75/8379	162/29008	1.89505e-06	0.000172964	0.000142001	75
GO:0060840	artery development	56/8379	112/29008	1.96786e-06	0.00017708	0.000145379	56
GO:0001764	neuron migration	87/8379	195/29008	2.06601e-06	0.000183329	0.00015051	87
GO:0050803	regulation of synapse structure or activity	114/8379	271/29008	2.24433e-06	0.000196425	0.000161262	114
GO:0048168	regulation of neuronal synaptic plasticity	39/8379	70/29008	2.38608e-06	0.000206009	0.00016913	39
GO:0021700	developmental maturation	139/8379	344/29008	2.74118e-06	0.000233512	0.00019171	139
GO:0030516	regulation of axon extension	56/8379	113/29008	2.80882e-06	0.000236126	0.000193856	56
GO:0048705	skeletal system morphogenesis	110/8379	261/29008	3.0108e-06	0.000247911	0.000203531	110
GO:0007265	Ras protein signal transduction	134/8379	330/29008	3.02661e-06	0.000247911	0.000203531	134
GO:0010721	negative regulation of cell development	90/8379	205/29008	3.1736e-06	0.00025666	0.000210714	90
GO:0007369	gastrulation	80/8379	178/29008	3.69121e-06	0.000291248	0.00023911	80
GO:0006816	calcium ion transport	169/8379	434/29008	3.69245e-06	0.000291248	0.00023911	169
GO:0010959	regulation of metal ion transport	172/8379	443/29008	3.73998e-06	0.000291399	0.000239234	172
GO:0050772	positive regulation of axonogenesis	51/8379	101/29008	3.84186e-06	0.000295731	0.00024279	51
GO:0061448	connective tissue development	119/8379	288/29008	3.91732e-06	0.00029795	0.000244612	119
GO:0007044	cell-substrate junction assembly	49/8379	96/29008	3.99166e-06	0.000300032	0.000246321	49
GO:0060560	developmental growth involved in morphogenesis	116/8379	280/29008	4.43425e-06	0.000329424	0.000270452	116
GO:0050807	regulation of synapse organization	110/8379	263/29008	4.59663e-06	0.000337562	0.000277133	110
GO:0061387	regulation of extent of cell growth	61/8379	128/29008	5.29319e-06	0.000384297	0.000315502	61
GO:0150115	cell-substrate junction organization	51/8379	102/29008	5.53662e-06	0.000397454	0.000326303	51
GO:0007613	memory	72/8379	158/29008	6.06382e-06	0.000430464	0.000353404	72
GO:0007160	cell-matrix adhesion	96/8379	225/29008	6.71027e-06	0.00047112	0.000386781	96
GO:0006814	sodium ion transport	103/8379	245/29008	6.94106e-06	0.000482026	0.000395735	103
GO:0043087	regulation of GTPase activity	131/8379	326/29008	7.24173e-06	0.000497499	0.000408439	131
GO:0050771	negative regulation of axonogenesis	38/8379	70/29008	7.3671e-06	0.000498499	0.00040926	38
GO:0031507	heterochromatin assembly	27/8379	44/29008	7.41234e-06	0.000498499	0.00040926	27
GO:0048841	regulation of axon extension involved in axon guidance	22/8379	33/29008	7.56041e-06	0.000503161	0.000413087	22
GO:0019226	transmission of nerve impulse	47/8379	93/29008	8.80388e-06	0.000573959	0.000471211	47
GO:0021954	central nervous system neuron development	47/8379	93/29008	8.80388e-06	0.000573959	0.000471211	47
GO:0003151	outflow tract morphogenesis	45/8379	88/29008	9.14161e-06	0.000586082	0.000481164	45
GO:0030879	mammary gland development	74/8379	165/29008	9.1733e-06	0.000586082	0.000481164	74
GO:0048639	positive regulation of developmental growth	94/8379	221/29008	9.69139e-06	0.000613052	0.000503306	94
GO:0008037	cell recognition	118/8379	290/29008	1.01497e-05	0.000635751	0.000521941	118
GO:0050907	detection of chemical stimulus involved in sensory perception	48/8379	96/29008	1.03162e-05	0.000639902	0.000525349	48
GO:0022604	regulation of cell morphogenesis	134/8379	337/29008	1.07294e-05	0.000655099	0.000537826	134
GO:0098742	cell-cell adhesion via plasma-membrane adhesion molecules	91/8379	213/29008	1.07725e-05	0.000655099	0.000537826	91
GO:0032412	regulation of ion transmembrane transporter activity	112/8379	273/29008	1.08688e-05	0.000655099	0.000537826	112
GO:0021766	hippocampus development	40/8379	76/29008	1.16002e-05	0.000692649	0.000568653	40
GO:0007188	adenylate cyclase-modulating G protein-coupled receptor signaling pathway	94/8379	222/29008	1.20754e-05	0.000714351	0.00058647	94
GO:0007189	adenylate cyclase-activating G protein-coupled receptor signaling pathway	67/8379	147/29008	1.24174e-05	0.00072784	0.000597544	67
GO:0003205	cardiac chamber development	86/8379	200/29008	1.37719e-05	0.000799898	0.000656703	86
GO:0051480	regulation of cytosolic calcium ion concentration	150/8379	386/29008	1.4254e-05	0.000820439	0.000673567	150
GO:0031644	regulation of nervous system process	82/8379	189/29008	1.44823e-05	0.000826137	0.000678245	82
GO:0007009	plasma membrane organization	66/8379	145/29008	1.51481e-05	0.000856469	0.000703147	66
GO:0048640	negative regulation of developmental growth	60/8379	129/29008	1.61691e-05	0.000904778	0.000742807	60
GO:0007187	G protein-coupled receptor signaling pathway, coupled to cyclic nucleotide second messenger	29/8379	50/29008	1.62857e-05	0.000904778	0.000742807	29
GO:0019932	second-messenger-mediated signaling	123/8379	308/29008	1.90217e-05	0.00104767	0.00086012	123
GO:0021510	spinal cord development	50/8379	103/29008	1.92655e-05	0.00105203	0.000863699	50
GO:0048844	artery morphogenesis	41/8379	80/29008	2.09885e-05	0.00112444	0.000923146	41
GO:0007204	positive regulation of cytosolic calcium ion concentration	135/8379	344/29008	2.13438e-05	0.00112444	0.000923146	135
GO:0007492	endoderm development	39/8379	75/29008	2.14525e-05	0.00112444	0.000923146	39
GO:0048663	neuron fate commitment	39/8379	75/29008	2.14525e-05	0.00112444	0.000923146	39
GO:0032409	regulation of transporter activity	119/8379	297/29008	2.15766e-05	0.00112444	0.000923146	119
GO:0006898	receptor-mediated endocytosis	108/8379	265/29008	2.16475e-05	0.00112444	0.000923146	108
GO:0099504	synaptic vesicle cycle	95/8379	228/29008	2.35947e-05	0.0012157	0.000998067	95
GO:0071880	adenylate cyclase-activating adrenergic receptor signaling pathway	18/8379	26/29008	2.37894e-05	0.00121593	0.000998254	18
GO:0008544	epidermis development	131/8379	333/29008	2.44759e-05	0.00124109	0.00101891	131
GO:0043547	positive regulation of GTPase activity	98/8379	237/29008	2.55908e-05	0.0012874	0.00105693	98
GO:0048846	axon extension involved in axon guidance	23/8379	37/29008	2.61088e-05	0.0012931	0.00106161	23
GO:1902284	neuron projection extension involved in neuron projection guidance	23/8379	37/29008	2.61088e-05	0.0012931	0.00106161	23
GO:0050919	negative chemotaxis	26/8379	44/29008	2.82835e-05	0.00139003	0.00114119	26
GO:0098659	inorganic cation import across plasma membrane	51/8379	107/29008	2.99862e-05	0.00145138	0.00119156	51
GO:0099587	inorganic ion import across plasma membrane	51/8379	107/29008	2.99862e-05	0.00145138	0.00119156	51
GO:0070588	calcium ion transmembrane transport	118/8379	296/29008	3.03977e-05	0.00146023	0.00119883	118
GO:0007422	peripheral nervous system development	39/8379	76/29008	3.18373e-05	0.00151798	0.00124623	39
GO:0009593	detection of chemical stimulus	59/8379	129/29008	3.51072e-05	0.00166148	0.00136405	59
GO:0001508	action potential	64/8379	143/29008	3.84983e-05	0.00180857	0.00148481	64
GO:0008306	associative learning	54/8379	116/29008	4.06094e-05	0.0018856	0.00154805	54
GO:0022898	regulation of transmembrane transporter activity	113/8379	283/29008	4.07282e-05	0.0018856	0.00154805	113
GO:0006874	cellular calcium ion homeostasis	182/8379	490/29008	4.25961e-05	0.00195713	0.00160677	182
GO:0046425	regulation of receptor signaling pathway via JAK-STAT	58/8379	127/29008	4.28858e-05	0.00195713	0.00160677	58
GO:0007162	negative regulation of cell adhesion	122/8379	310/29008	4.45861e-05	0.00202029	0.00165862	122
GO:0045229	external encapsulating structure organization	123/8379	313/29008	4.49276e-05	0.00202142	0.00165956	123
GO:0048762	mesenchymal cell differentiation	97/8379	237/29008	4.52731e-05	0.00202195	0.00165999	97
GO:0048738	cardiac muscle tissue development	108/8379	269/29008	4.55722e-05	0.00202195	0.00165999	108
GO:2001257	regulation of cation channel activity	77/8379	180/29008	4.66002e-05	0.0020401	0.00167489	77
GO:0007632	visual behavior	39/8379	77/29008	4.662e-05	0.0020401	0.00167489	39
GO:0060348	bone development	99/8379	243/29008	4.71673e-05	0.00205001	0.00168303	99
GO:1904062	regulation of cation transmembrane transport	144/8379	376/29008	4.84355e-05	0.00208297	0.00171008	144
GO:0003007	heart morphogenesis	113/8379	284/29008	4.85776e-05	0.00208297	0.00171008	113
GO:0071695	anatomical structure maturation	115/8379	290/29008	4.96336e-05	0.00211406	0.00173561	115
GO:0046661	male sex differentiation	74/8379	172/29008	5.16104e-05	0.0021837	0.00179278	74
GO:0030198	extracellular matrix organization	122/8379	311/29008	5.26751e-05	0.00221409	0.00181773	122
GO:0048880	sensory system development	164/8379	437/29008	5.3607e-05	0.00223853	0.0018378	164
GO:0040013	negative regulation of locomotion	132/8379	341/29008	5.53358e-05	0.00229177	0.0018815	132
GO:0090630	activation of GTPase activity	48/8379	101/29008	5.55992e-05	0.00229177	0.0018815	48
GO:0030048	actin filament-based movement	58/8379	128/29008	5.65077e-05	0.00231428	0.00189999	58
GO:0048332	mesoderm morphogenesis	36/8379	70/29008	5.95747e-05	0.00242435	0.00199035	36
GO:0010631	epithelial cell migration	120/8379	306/29008	6.13197e-05	0.00247957	0.00203568	120
GO:0033674	positive regulation of kinase activity	163/8379	435/29008	6.17566e-05	0.00247996	0.00203601	163
GO:0043062	extracellular structure organization	122/8379	312/29008	6.21059e-05	0.00247996	0.00203601	122
GO:0002040	sprouting angiogenesis	56/8379	123/29008	6.39796e-05	0.00253892	0.00208441	56
GO:0098962	regulation of postsynaptic neurotransmitter receptor activity	15/8379	21/29008	6.64793e-05	0.00262183	0.00215248	15
GO:0048013	ephrin receptor signaling pathway	21/8379	34/29008	6.72141e-05	0.00263455	0.00216292	21
GO:0050906	detection of stimulus involved in sensory perception	76/8379	179/29008	7.01629e-05	0.00271218	0.00222665	76
GO:0008542	visual learning	37/8379	73/29008	7.08761e-05	0.00271218	0.00222665	37
GO:0043113	receptor clustering	37/8379	73/29008	7.08761e-05	0.00271218	0.00222665	37
GO:0150063	visual system development	162/8379	433/29008	7.11049e-05	0.00271218	0.00222665	162
GO:0001654	eye development	161/8379	430/29008	7.14458e-05	0.00271218	0.00222665	161
GO:0048483	autonomic nervous system development	29/8379	53/29008	7.17417e-05	0.00271218	0.00222665	29
GO:0090130	tissue migration	121/8379	310/29008	7.26968e-05	0.00273212	0.00224302	121
GO:0009798	axis specification	45/8379	94/29008	7.5207e-05	0.00280993	0.0023069	45
GO:0002064	epithelial cell development	106/8379	266/29008	7.59119e-05	0.00281977	0.00231499	106
GO:0048754	branching morphogenesis of an epithelial tube	79/8379	188/29008	7.78772e-05	0.00287605	0.00236119	79
GO:0071875	adrenergic receptor signaling pathway	20/8379	32/29008	7.88744e-05	0.00289614	0.00237768	20
GO:1904892	regulation of receptor signaling pathway via STAT	60/8379	135/29008	8.42801e-05	0.00307695	0.00252612	60
GO:0090132	epithelium migration	120/8379	308/29008	8.50451e-05	0.00308723	0.00253457	120
GO:0007611	learning or memory	123/8379	317/29008	8.61593e-05	0.00309692	0.00254252	123
GO:0099003	vesicle-mediated transport in synapse	102/8379	255/29008	8.62815e-05	0.00309692	0.00254252	102
GO:0021885	forebrain cell migration	36/8379	71/29008	8.74252e-05	0.00310294	0.00254746	36
GO:0046578	regulation of Ras protein signal transduction	83/8379	200/29008	8.76763e-05	0.00310294	0.00254746	83
GO:0070839	metal ion export	28/8379	51/29008	8.79061e-05	0.00310294	0.00254746	28
GO:0018210	peptidyl-threonine modification	57/8379	127/29008	9.01599e-05	0.00316263	0.00259647	57
GO:0031346	positive regulation of cell projection organization	164/8379	441/29008	9.19538e-05	0.00316263	0.00259647	164
GO:0035176	social behavior	32/8379	61/29008	9.20723e-05	0.00316263	0.00259647	32
GO:0099172	presynapse organization	32/8379	61/29008	9.20723e-05	0.00316263	0.00259647	32
GO:0140115	export across plasma membrane	32/8379	61/29008	9.20723e-05	0.00316263	0.00259647	32
GO:0035051	cardiocyte differentiation	78/8379	186/29008	9.33497e-05	0.00318936	0.00261841	78
GO:0018107	peptidyl-threonine phosphorylation	54/8379	119/29008	9.54143e-05	0.00323661	0.0026572	54
GO:0032535	regulation of cellular component size	156/8379	417/29008	9.60697e-05	0.00323661	0.0026572	156
GO:0045664	regulation of neuron differentiation	97/8379	241/29008	9.63803e-05	0.00323661	0.0026572	97
GO:0051216	cartilage development	87/8379	212/29008	9.67588e-05	0.00323661	0.0026572	87
GO:0050731	positive regulation of peptidyl-tyrosine phosphorylation	80/8379	192/29008	9.91379e-05	0.00329382	0.00270417	80
GO:0021987	cerebral cortex development	51/8379	111/29008	9.96606e-05	0.00329382	0.00270417	51
GO:0006869	lipid transport	146/8379	387/29008	0.000100016	0.00329382	0.00270417	146
GO:0061333	renal tubule morphogenesis	42/8379	87/29008	0.000101312	0.00331939	0.00272517	42
GO:0009954	proximal/distal pattern formation	22/8379	37/29008	0.000102228	0.00333232	0.00273578	22
GO:0099601	regulation of neurotransmitter receptor activity	35/8379	69/29008	0.000107869	0.00348069	0.00285759	35
GO:0150116	regulation of cell-substrate junction organization	35/8379	69/29008	0.000107869	0.00348069	0.00285759	35
GO:0051893	regulation of focal adhesion assembly	33/8379	64/29008	0.000111722	0.00356896	0.00293006	33
GO:0090109	regulation of cell-substrate junction assembly	33/8379	64/29008	0.000111722	0.00356896	0.00293006	33
GO:0099054	presynapse assembly	29/8379	54/29008	0.000112363	0.00357159	0.00293222	29
GO:0001655	urogenital system development	145/8379	385/29008	0.000115498	0.00365305	0.00299909	145
GO:0007631	feeding behavior	57/8379	128/29008	0.000117176	0.00368035	0.00302151	57
GO:0048015	phosphatidylinositol-mediated signaling	72/8379	170/29008	0.000117513	0.00368035	0.00302151	72
GO:0060976	coronary vasculature development	38/8379	77/29008	0.00011867	0.00369846	0.00303638	38
GO:0014037	Schwann cell differentiation	24/8379	42/29008	0.000120041	0.00372302	0.00305654	24
GO:0060021	roof of mouth development	47/8379	101/29008	0.000125633	0.00387762	0.00318346	47
GO:0045926	negative regulation of growth	105/8379	266/29008	0.000126408	0.0038828	0.00318772	105
GO:0036303	lymph vessel morphogenesis	16/8379	24/29008	0.000137584	0.00420391	0.00345134	16
GO:0045814	negative regulation of gene expression, epigenetic	28/8379	52/29008	0.000138178	0.00420391	0.00345134	28
GO:0003231	cardiac ventricle development	65/8379	151/29008	0.000139765	0.00423203	0.00347443	65
GO:0072009	nephron epithelium development	52/8379	115/29008	0.000142236	0.00428655	0.00351918	52
GO:0008584	male gonad development	61/8379	140/29008	0.000146766	0.0044023	0.00361421	61
GO:0045055	regulated exocytosis	112/8379	288/29008	0.000156082	0.0046406	0.00380986	112
GO:0050885	neuromuscular process controlling balance	35/8379	70/29008	0.000156164	0.0046406	0.00380986	35
GO:0071902	positive regulation of protein serine/threonine kinase activity	84/8379	206/29008	0.000162943	0.00481964	0.00395684	84
GO:0001708	cell fate specification	47/8379	102/29008	0.000168229	0.00495308	0.0040664	47
GO:0048041	focal adhesion assembly	41/8379	86/29008	0.000172364	0.00505153	0.00414722	41
GO:0001945	lymph vessel development	19/8379	31/29008	0.000173238	0.00505397	0.00414922	19
GO:0000083	regulation of transcription involved in G1/S transition of mitotic cell cycle	13/8379	18/29008	0.000175634	0.00510058	0.00418749	13
GO:0019827	stem cell population maintenance	72/8379	172/29008	0.000180971	0.00523178	0.00429521	72
GO:0046546	development of primary male sexual characteristics	61/8379	141/29008	0.000186439	0.00536558	0.00440505	61
GO:0006470	protein dephosphorylation	95/8379	239/29008	0.000192438	0.00549971	0.00451517	95
GO:0022029	telencephalon cell migration	34/8379	68/29008	0.000192821	0.00549971	0.00451517	34
GO:0060349	bone morphogenesis	49/8379	108/29008	0.000197209	0.00559985	0.00459739	49
GO:0008361	regulation of cell size	86/8379	213/29008	0.000204184	0.00576412	0.00473225	86
GO:0090090	negative regulation of canonical Wnt signaling pathway	58/8379	133/29008	0.000204798	0.00576412	0.00473225	58
GO:0099565	chemical synaptic transmission, postsynaptic	46/8379	100/29008	0.0002061	0.00577532	0.00474144	46
GO:0019228	neuronal action potential	26/8379	48/29008	0.000208975	0.00580497	0.00476578	26
GO:0030517	negative regulation of axon extension	26/8379	48/29008	0.000208975	0.00580497	0.00476578	26
GO:0030178	negative regulation of Wnt signaling pathway	70/8379	167/29008	0.000210344	0.00581765	0.0047762	70
GO:0035249	synaptic transmission, glutamatergic	50/8379	111/29008	0.00021194	0.00581765	0.0047762	50
GO:0060998	regulation of dendritic spine development	40/8379	84/29008	0.000212164	0.00581765	0.0047762	40
GO:0060675	ureteric bud morphogenesis	35/8379	71/29008	0.000222993	0.00606847	0.00498211	35
GO:0048017	inositol lipid-mediated signaling	72/8379	173/29008	0.00022321	0.00606847	0.00498211	72
GO:0048864	stem cell development	44/8379	95/29008	0.000231844	0.00626644	0.00514464	44
GO:0043010	camera-type eye development	142/8379	381/29008	0.000232454	0.00626644	0.00514464	142
GO:0021675	nerve development	41/8379	87/29008	0.000235693	0.00632707	0.00519442	41
GO:0001707	mesoderm formation	33/8379	66/29008	0.000238166	0.00636669	0.00522695	33
GO:0048843	negative regulation of axon extension involved in axon guidance	17/8379	27/29008	0.000240184	0.00638888	0.00524517	17
GO:0061326	renal tubule development	48/8379	106/29008	0.000240996	0.00638888	0.00524517	48
GO:0060968	regulation of gene silencing	36/8379	74/29008	0.000254664	0.00672335	0.00551976	36
GO:0106027	neuron projection organization	49/8379	109/29008	0.000258662	0.00677525	0.00556237	49
GO:0098815	modulation of excitatory postsynaptic potential	29/8379	56/29008	0.000259428	0.00677525	0.00556237	29
GO:0060079	excitatory postsynaptic potential	42/8379	90/29008	0.000259812	0.00677525	0.00556237	42
GO:0010876	lipid localization	160/8379	437/29008	0.000263511	0.0068438	0.00561864	160
GO:0040029	regulation of gene expression, epigenetic	54/8379	123/29008	0.000271284	0.00701715	0.00576096	54
GO:0001890	placenta development	72/8379	174/29008	0.000274212	0.00706429	0.00579966	72
GO:0060216	definitive hemopoiesis	16/8379	25/29008	0.000279617	0.00715075	0.00587064	16
GO:0090092	regulation of transmembrane receptor protein serine/threonine kinase signaling pathway	99/8379	253/29008	0.000279807	0.00715075	0.00587064	99
GO:0001838	embryonic epithelial tube formation	66/8379	157/29008	0.000284133	0.00723237	0.00593766	66
GO:0098739	import across plasma membrane	74/8379	180/29008	0.000287916	0.0072907	0.00598554	74
GO:0018108	peptidyl-tyrosine phosphorylation	122/8379	322/29008	0.000289576	0.0072907	0.00598554	122
GO:0061614	pri-miRNA transcription by RNA polymerase II	40/8379	85/29008	0.000289848	0.0072907	0.00598554	40
GO:0051703	biological process involved in intraspecies interaction between organisms	32/8379	64/29008	0.000294281	0.007366	0.00604736	32
GO:0001706	endoderm formation	22/8379	39/29008	0.000295147	0.007366	0.00604736	22
GO:0048839	inner ear development	87/8379	218/29008	0.000298235	0.0074141	0.00608685	87
GO:0010469	regulation of signaling receptor activity	62/8379	146/29008	0.000307761	0.00762127	0.00625694	62
GO:0072171	mesonephric tubule morphogenesis	35/8379	72/29008	0.000314254	0.00775201	0.00636427	35
GO:0071526	semaphorin-plexin signaling pathway	26/8379	49/29008	0.000323479	0.00791841	0.00650088	26
GO:1990573	potassium ion import across plasma membrane	26/8379	49/29008	0.000323479	0.00791841	0.00650088	26
GO:0001656	metanephros development	42/8379	91/29008	0.000348871	0.0085074	0.00698443	42
GO:1902893	regulation of pri-miRNA transcription by RNA polymerase II	39/8379	83/29008	0.000356494	0.00866023	0.0071099	39
GO:0001946	lymphangiogenesis	14/8379	21/29008	0.000366156	0.00886125	0.00727494	14
GO:0050890	cognition	132/8379	354/29008	0.00036793	0.00887058	0.0072826	132
GO:0060078	regulation of postsynaptic membrane potential	51/8379	116/29008	0.000378936	0.00910158	0.00747225	51
GO:0001822	kidney development	123/8379	327/29008	0.000383801	0.00918391	0.00753984	123
GO:1903522	regulation of blood circulation	102/8379	264/29008	0.000391291	0.0093282	0.0076583	102
GO:0015850	organic hydroxy compound transport	108/8379	282/29008	0.000394671	0.00935046	0.00767657	108
GO:0032413	negative regulation of ion transmembrane transporter activity	37/8379	78/29008	0.000396117	0.00935046	0.00767657	37
GO:0072073	kidney epithelium development	63/8379	150/29008	0.000396615	0.00935046	0.00767657	63
GO:0022038	corpus callosum development	13/8379	19/29008	0.000408658	0.00950275	0.0078016	13
GO:0060841	venous blood vessel development	13/8379	19/29008	0.000408658	0.00950275	0.0078016	13
GO:0072578	neurotransmitter-gated ion channel clustering	13/8379	19/29008	0.000408658	0.00950275	0.0078016	13
GO:0098727	maintenance of cell number	72/8379	176/29008	0.000409024	0.00950275	0.0078016	72
GO:0014065	phosphatidylinositol 3-kinase signaling	58/8379	136/29008	0.000414086	0.00958548	0.00786952	58
GO:0045860	positive regulation of protein kinase activity	133/8379	358/29008	0.000418088	0.0096432	0.0079169	133
GO:0051148	negative regulation of muscle cell differentiation	32/8379	65/29008	0.000420256	0.00965833	0.00792933	32
GO:0071900	regulation of protein serine/threonine kinase activity	130/8379	349/29008	0.000425691	0.00974816	0.00800308	130
GO:0030098	lymphocyte differentiation	160/8379	441/29008	0.000427483	0.00975424	0.00800807	160
GO:0072078	nephron tubule morphogenesis	38/8379	81/29008	0.000438527	0.00995829	0.00817559	38
GO:0072080	nephron tubule development	45/8379	100/29008	0.000439543	0.00995829	0.00817559	45
