# Supplementary material for: Human thymoma-associated mutation of the GTF2I transcription factor impairs thymic epithelial progenitor differentiation in mice
Source: Commun Biol. 2022 Sep 29;5:1037. doi: 10.1038/s42003-022-04002-7 (PMC9522929; doi:10.1038/s42003-022-04002-7)
Supplement: Supplementary file 6 — Supplementary Data 4 [file 42003_2022_4002_MOESM6_ESM.xlsx]

## Sheet: Sheet1
Supplementary Data 4 List of genes driving enrichment of pathways
Gene	log2 Fold change
GO:2001235: Upregulated genes encoding positive regulators of apoptosis
Rad9a	3.06055
Tpd52l1	2.47213
Cav1	2.1915
Atf3	2.02826
Tnfrsf12a	2.01748
Nupr1	1.81444
Siah1b	1.59467
Bub1	1.57403
Pmaip1	1.54642
Myc	1.44812
Trp63	1.42585
Bid	1.37603
Plscr1	1.34782
Bok	1.34566
Bcap31	1.34229
Plekhf1	1.31257
Ubb	1.23977
Timp3	1.23375
Maged1	1.20981
Fas	1.13869
Park7	1.13465
Itm2c	1.12925
Skil	1.10212
G0s2	1.06231
Pdia3	1.05784
Bcl10	1.04225
Ppp1ca	0.969861
Eef1e1	0.959214
Rnf183	0.821718
Dnm1l	0.804649
Stk3	0.800272
Hyal2	0.764265
Fadd	0.74935
Nck1	0.73065
Ppp2r1b	0.730311
Ddit3	0.715966
Htra2	0.713066
Bad	0.684171
Spop	0.677726
Tnf	0.654334
Traf2	0.53694
Pycard	0.534129
Bax	0.527636
Casp8	0.482405
Mtch2	0.468691
GO:2001243, Upregulated genes encoding negative regulators of apoptosis
Eno1b	4.50268
Cxcl12	3.22829
Plaur	2.32533
Snai2	1.88639
Hells	1.79631
G2e3	1.75981
Tmbim6	1.64804
Hif1a	1.62305
Herpud1	1.51612
Cd74	1.46676
Bid	1.37603
Eno1	1.33361
Xbp1	1.28357
Ddias	1.16282
Bcl2l12	1.14765
Park7	1.13465
Pttg1ip	1.0728
Mdm2	0.997279
Creb3	0.973962
Parl	0.927226
Ppia	0.915532
Sod2	0.853658
Ndufs3	0.831678
Nfe2l2	0.80784
Tmem161a	0.803134
Bag5	0.793796
Trap1	0.717878
Ppif	0.71285
Gpx1	0.690139
Nme5	0.680812
Rrn3	0.64381
Bcl2l1	0.633399
Muc1	0.589527
Triap1	0.459434
Hdac1	0.453939
GO:0009060, Upregulated genes associated with aerobic respiration
Myog	2.56994
Nupr1	1.81444
Hif1a	1.62305
Ccnb1	1.56953
Dguok	1.51655
Arl2	1.50113
Sucla2	1.50017
Chchd10	1.48808
Uqcrc1	1.48555
Myc	1.44812
Fxn	1.38449
Bid	1.37603
Gadd45gip1	1.34216
Mtfr1	1.27723
Mdh2	1.26411
Ndufa12	1.21379
Uqcr10	1.18812
Sdhb	1.17021
Park7	1.13465
Ndufb6	1.08666
Stoml2	1.07728
Idh1	1.06821
Ndufb8	1.04589
Idh3a	1.03336
Mdh1	0.956785
Iscu	0.943666
Ndufs8	0.939401
Idh2	0.907992
Atp5o	0.907067
Mtfr1l	0.884029
Ndufs7	0.881144
Ndufaf1	0.868295
Ndufa8	0.862696
Dlat	0.831996
Ndufs3	0.831678
Adsl	0.821214
Pdha1	0.818111
Pdhb	0.806964
Sdhd	0.749298
Coq9	0.739694
Bloc1s1	0.733339
Dnajc30	0.725271
Atp5c1	0.71925
Slc25a33	0.713738
Ppif	0.71285
Pde12	0.672274
Ndufv2	0.637433
Cyc1	0.626711
Ndufv3	0.616464
Coq7	0.61298
Ndufb9	0.596931
Cox5a	0.573737
Ndufa10	0.561287
Ndufv1	0.560191
Sdha	0.550492
Bnip3	0.526258
Uqcrq	0.525355
Mtch2	0.468691
Ndufs4	0.444985
GO:0060828 Downregulated genes regulating the canonical Wnt signalling pathway
Frat1	-8.2666
Amer2	-8.18154
Shh	-8.03329
Dkk4	-7.52895
Peg12	-7.35683
Fzd9	-7.19714
Apc2	-7.09928
Draxin	-6.5692
Sox17	-6.54348
Nkx2-5	-6.38751
Dact3	-6.12387
Nog	-5.61653
Tgfb1	-5.1123
Amer3	-4.93207
Tpbgl	-4.68048
Rps12	-4.24251
Nrarp	-4.15333
D1Pas1	-4.1333
Folr1	-4.1286
Sox7	-3.66341
Rspo3	-3.57823
Gli1	-3.53704
Sfrp2	-3.4653
Lmx1a	-3.27053
Grem1	-3.23879
Tnn	-3.10283
Tnks	-2.99287
Ppm1b	-2.99111
Dapk3	-2.93723
Wnk2	-2.79728
Csnk1g2	-2.78149
Col1a1	-2.768
Lzts2	-2.73237
Ctdnep1	-2.67412
Gsk3a	-2.55968
Disc1	-2.53363
Axin2	-2.5042
Eda	-2.4977
Ppm1a	-2.49332
Otulin	-2.45254
Daam2	-2.39563
Ptpru	-2.39303
Src	-2.36807
Shisa6	-2.32376
Tle3	-2.30133
Lats1	-2.25168
Axin1	-2.19763
Apc	-2.17302
Tle1	-2.16113
Otud5	-2.15348
Chd8	-2.14943
Sox2	-2.03302
Siah2	-2.02579
Wnt11	-2.01071
Stk4	-1.99776
Dab2ip	-1.98353
Zeb2	-1.97166
Csnk1g3	-1.95207
Ctnnd2	-1.93932
Fgfr3	-1.87037
Zfp703	-1.84031
Notch1	-1.80226
Kremen1	-1.80022
Tmem64	-1.75634
Rspo1	-1.72555
Tnks2	-1.72441
Sema5a	-1.7008
Amfr	-1.67234
Gsdma3	-1.65833
Mapk14	-1.65527
Hdac2	-1.6344
Yap1	-1.60817
Nphp3	-1.54712
Cdh2	-1.54229
Dkkl1	-1.52699
Ddx3x	-1.52328
Csnk1e	-1.50578
Wnk1	-1.50566
Rnf220	-1.4921
Sox13	-1.41706
Lrrk1	-1.36553
Fzd7	-1.35066
Nkd1	-1.33365
Ccdc88c	-1.31446
Cdk14	-1.26132
Rapgef1	-1.24057
Ccar2	-1.23907
Ubr5	-1.22648
Nfkb1	-1.18809
Sulf2	-1.18398
Ctnnd1	-1.16515
Sox10	-1.10627
Nkd2	-1.09301
Lmbr1l	-1.02393
Ccnyl1	-1.02333
Ccny	-1.00593
Trpm4	-0.929896
Tle6	-0.924592
Tle2	-0.917548
App	-0.826261
Slc9a3r1	-0.792974
Fzd1	-0.792061
Foxo1	-0.760316
Lrp4	-0.758314
Tbl1xr1	-0.666151
Cdh1	-0.654859
Scyl2	-0.600451
Gid8	-0.561134
