# Supplementary material for: Human thymoma-associated mutation of the GTF2I transcription factor impairs thymic epithelial progenitor differentiation in mice
Source: Commun Biol. 2022 Sep 29;5:1037. doi: 10.1038/s42003-022-04002-7 (PMC9522929; doi:10.1038/s42003-022-04002-7)
Supplement: Supplementary file 7 — Supplementary Data 5 [file 42003_2022_4002_MOESM7_ESM.xlsx]

## Sheet: Sheet1
Supplementary Data 5 Source data for Figure 2
Panel a			Panel b							Panel c			Panel d			Panel e
Wildtype	Mutant		Wildtype	Mutant	Wildtype	Mutant	Wildtype	Mutant		Wildtype	Mutant		Wildtype	Mutant		Wildtype	Mutant
			cTEC	cTEC	mTEC	mTEC	DNTEC	DNTEC
83.5	6.54		1.94	23.2	96.8	29.5	0.097	26.7		288	15		288	15		1473	2294
200.2	15.84		5.33	26.3	89	15.7	0.83	44.9		295	18		295	18		2722	1136
133	14.5		7.55	24.3	91.5	18.2	0.43	25.8		362	50		362	50		2345	3448
140			3.42		94.8		0.95			288			288			2273
139			1.96		95.6		0.23			326			326			3449
143			6.46		91.4		0.97			325			325			2057
101			2.05		96.6		0.72			254			254			2519
106			3.63		93.4		0.31			349			349			3294
132			1.89		98.1		0			267			267			2022
34.8			6.58		87.9		3.77			253			253			3080
459			6.37		83.5		6.05			296			296			7283
			2.67		77.4		8.97			300			300			566
																4348
