# Supplementary material for: Human thymoma-associated mutation of the GTF2I transcription factor impairs thymic epithelial progenitor differentiation in mice
Source: Commun Biol. 2022 Sep 29;5:1037. doi: 10.1038/s42003-022-04002-7 (PMC9522929; doi:10.1038/s42003-022-04002-7)
Supplement: Supplementary file 8 — Supplementary Data 6 [file 42003_2022_4002_MOESM8_ESM.xlsx]

## Sheet: Sheet1
Supplementary Data 6 Source data for Figure 3
Panel a					Panel b					Panel e
Foxn1 expression counts					Gtf2i expression counts					early progenitor		postnatal progenitor		cTEC		mTEC
Note: 0.1 denotes not present					Note: 0.1 denotes not present					wildtype	mutant	wildtype	mutant	wildtype	mutant	wildtype	mutant
early progenitor	postnatal progenitor	cTECs	mTECs		early progenitor	postnatal progenitor	cTECs	mTECs		788.86	989.67	1822.51	2251.3	1304.84	1182.9	3124.54	1892.95
0.53933	0.1	0.543471	0.420896		0.53933	0.1	0.543471	0.420896		871.14	1130.25	2707.06	1846.49	1291.82	1393.12	3218.51	2419.72
0.482872	0.577421	0.53185	0.510926		0.482872	0.577421	0.53185	0.510926		895.43	1793.28	2138.46	2326.79	1289.62	1534.61	3273.38	137.419
0.1	1.99715	0.1	0.914872		0.1	1.99715	0.1	0.914872
1.69445	0.761453	0.857897	0.35626		1.69445	0.761453	0.857897	0.35626
0.962568	0.1	1.03253	0.340409		0.962568	0.1	1.03253	0.340409
0.682223	1.09011	0.521692	0.1		0.682223	1.09011	0.521692	0.1
0.365489	0.512407	0.366457	0.767798		0.365489	0.512407	0.366457	0.767798
0.833814	0.1	1.03489	0.36396		0.833814	0.1	1.03489	0.36396
1.33745	1.13692	0.290725	0.485909		1.33745	1.13692	0.290725	0.485909
1.02566	1.05337	0.72256	1.83153		1.02566	1.05337	0.72256	1.83153
1.0045	0.62499	0.602272	0.452278		1.0045	0.62499	0.602272	0.452278
1.66017	0.1	0.824734	1.46004		1.66017	0.1	0.824734	1.46004
1.3694	0.1	1.18955	1.17335		1.3694	0.1	1.18955	1.17335
0.69522	0.1	0.611669	0.1		0.69522	0.1	0.611669	0.1
0.767579	0.1	1.06048	2.44589		0.767579	0.1	1.06048	2.44589
0.779352	0.1	0.905269	0.1		0.779352	0.1	0.905269	0.1
0.823754	0.1	1.53182	0.832959		0.823754	0.1	1.53182	0.832959
0.1	0.852651	0.748084	0.307591		0.1	0.852651	0.748084	0.307591
0.289957	0.952409	0.488835	0.605286		0.289957	0.952409	0.488835	0.605286
0.697193	0.711939	0.809701	0.1		0.697193	0.711939	0.809701	0.1
0.1	0.618651	0.812448	0.432147		0.1	0.618651	0.812448	0.432147
1.18483	4.02489	0.332654	1.44973		1.18483	4.02489	0.332654	1.44973
1.51363	0.1	1.06456	1.50019		1.51363	0.1	1.06456	1.50019
1.98435	0.287287	0.284755	0.901317		1.98435	0.287287	0.284755	0.901317
0.823013	2.1441	0.878079	0.558624		0.823013	2.1441	0.878079	0.558624
1.89684	0.93365	0.786189	0.532474		1.89684	0.93365	0.786189	0.532474
0.369986	0.1	0.407403	0.229697		0.369986	0.1	0.407403	0.229697
0.667203	0.589888	0.817911	0.49175		0.667203	0.589888	0.817911	0.49175
1.53811	0.1	0.501247	0.1		1.53811	0.1	0.501247	0.1
1.14048	1.04912	0.922811	0.1		1.14048	1.04912	0.922811	0.1
0.731976	2.018	1.34179	0.439276		0.731976	2.018	1.34179	0.439276
1.89524	0.1	0.1	2.29097		1.89524	0.1	0.1	2.29097
1.34625	1.28872	0.32495	0.745961		1.34625	1.28872	0.32495	0.745961
1.76296	0.844789	0.1	0.1		1.76296	0.844789	0.1	0.1
0.976727	0.427566	0.573699	0.794593		0.976727	0.427566	0.573699	0.794593
0.56504	0.651335	0.434163	0.535504		0.56504	0.651335	0.434163	0.535504
1.11682	1.17753	0.816106	0.840245		1.11682	1.17753	0.816106	0.840245
1.02557	0.1	0.861371	1.58986		1.02557	0.1	0.861371	1.58986
0.560968	0.1	1.40523	1.21826		0.560968	0.1	1.40523	1.21826
0.748851	1.39953	1.01426	0.1		0.748851	1.39953	1.01426	0.1
1.70203	0.1	0.760109	0.1		1.70203	0.1	0.760109	0.1
1.00073	1.97728	0.542361	1.64038		1.00073	1.97728	0.542361	1.64038
1.05777	0.860695	0.947534	0.1		1.05777	0.860695	0.947534	0.1
0.444035	0.1	1.01945	0.511868		0.444035	0.1	1.01945	0.511868
0.491252	0.1	1.17553	0.522838		0.491252	0.1	1.17553	0.522838
1.80642	0.1	0.594289	0.257838		1.80642	0.1	0.594289	0.257838
1.39739	0.1	1.09649	0.1		1.39739	0.1	1.09649	0.1
0.753641	0.816296	0.812506	1.04016		0.753641	0.816296	0.812506	1.04016
0.802874	0.852368	1.02254	0.87767		0.802874	0.852368	1.02254	0.87767
0.637779	1.02094	0.54636	0.311387		0.637779	1.02094	0.54636	0.311387
0.823214	1.08807	1.10973	0.35877		0.823214	1.08807	1.10973	0.35877
0.1	0.909744	0.6528	0.471928		0.1	0.909744	0.6528	0.471928
1.32625	0.1	0.992396	0.450655		1.32625	0.1	0.992396	0.450655
0.1	1.78019	0.759845	0.76442		0.1	1.78019	0.759845	0.76442
2.09806	0.1	0.767964	0.1		2.09806	0.1	0.767964	0.1
1.24397	0.833453	1.10842	0.1		1.24397	0.833453	1.10842	0.1
0.829159	1.07675	0.930706	0.651543		0.829159	1.07675	0.930706	0.651543
1.38067	0.1	0.952386	0.595453		1.38067	0.1	0.952386	0.595453
0.1	0.1	0.855195	0.1		0.1	0.1	0.855195	0.1
1.3745	0.1	0.354107	0.593585		1.3745	0.1	0.354107	0.593585
0.1	0.1	0.641424	0.1		0.1	0.1	0.641424	0.1
1.20404	2.39333	1.53082	2.64648		1.20404	2.39333	1.53082	2.64648
0.480386	1.76297	0.757335	1.02875		0.480386	1.76297	0.757335	1.02875
0.580753	1.0866	1.09589	1.83072		0.580753	1.0866	1.09589	1.83072
0.849071	0.1	0.78003	0.1		0.849071	0.1	0.78003	0.1
1.41512	0.1	0.465248	0.85376		1.41512	0.1	0.465248	0.85376
0.562322	0.1	0.567728	1.18686		0.562322	0.1	0.567728	1.18686
0.512472	1.70615	0.600956	0.533202		0.512472	1.70615	0.600956	0.533202
0.1	0.1	0.7567	0.737212		0.1	0.1	0.7567	0.737212
0.1	0.1	0.599355	0.482795		0.1	0.1	0.599355	0.482795
1.2129	0.1	0.556145	1.69081		1.2129	0.1	0.556145	1.69081
0.937546	1.05884	0.793383	0.608136		0.937546	1.05884	0.793383	0.608136
1.95294	0.923742	0.586242	0.886666		1.95294	0.923742	0.586242	0.886666
0.417583	0.83201	0.8126	0.1		0.417583	0.83201	0.8126	0.1
0.528759	0.1	0.587247	0.1		0.528759	0.1	0.587247	0.1
1.55692	0.1	0.977322	1.12519		1.55692	0.1	0.977322	1.12519
1.66897	0.1	0.72498	1.70609		1.66897	0.1	0.72498	1.70609
0.1	0.1	0.870002	0.396416		0.1	0.1	0.870002	0.396416
0.534555	0.1	0.497892	0.1		0.534555	0.1	0.497892	0.1
0.78703	0.1	0.497468	0.1		0.78703	0.1	0.497468	0.1
0.550707	0.1	0.337138	1.56399		0.550707	0.1	0.337138	1.56399
0.71444	0.1	0.987269	0.1		0.71444	0.1	0.987269	0.1
0.563412	0.591191	0.1	0.1		0.563412	0.591191	0.1	0.1
0.880596	0.1	1.21699	0.451813		0.880596	0.1	1.21699	0.451813
0.668123	0.82193	0.767567	1.56748		0.668123	0.82193	0.767567	1.56748
0.621273	1.58858	0.832878	0.784419		0.621273	1.58858	0.832878	0.784419
0.891753	0.1	0.1	0.777827		0.891753	0.1	0.1	0.777827
1.43853	2.09968	0.826192	1.14486		1.43853	2.09968	0.826192	1.14486
0.876666	0.1	1.30276	0.857692		0.876666	0.1	1.30276	0.857692
0.770508	0.1	0.893497	0.891522		0.770508	0.1	0.893497	0.891522
4.54888	0.1	0.365125	0.947581		4.54888	0.1	0.365125	0.947581
1.36446	0.948529	0.469808	0.1		1.36446	0.948529	0.469808	0.1
0.1	0.1	0.825554	0.564508		0.1	0.1	0.825554	0.564508
0.5572	0.1	1.54492	1.73888		0.5572	0.1	1.54492	1.73888
0.569651	0.1	0.471596	0.1		0.569651	0.1	0.471596	0.1
1.99567	0.443628	1.23598	0.1		1.99567	0.443628	1.23598	0.1
0.442536	0.1	0.961433	2.21915		0.442536	0.1	0.961433	2.21915
0.656131	1.04468	0.980442	0.817338		0.656131	1.04468	0.980442	0.817338
0.82775	0.1	1.11798	1.27727		0.82775	0.1	1.11798	1.27727
1.75906	0.459393	0.869655	0.873758		1.75906	0.459393	0.869655	0.873758
0.80981	0.1	0.799176	0.967756		0.80981	0.1	0.799176	0.967756
2.21123	0.661104	0.822859	0.726417		2.21123	0.661104	0.822859	0.726417
0.512736	0.1	0.666252	0.716044		0.512736	0.1	0.666252	0.716044
1.39167	0.1	0.76796	1.19754		1.39167	0.1	0.76796	1.19754
1.14058	0.1	0.285854	0.1		1.14058	0.1	0.285854	0.1
0.438174	1.20127	0.599285	0.1		0.438174	1.20127	0.599285	0.1
2.48751	0.1	0.693775	0.1		2.48751	0.1	0.693775	0.1
0.50351	0.1	0.46241	0.1		0.50351	0.1	0.46241	0.1
0.752761	1.06751	0.562348	0.1		0.752761	1.06751	0.562348	0.1
2.00872	0.1	0.438254	0.1		2.00872	0.1	0.438254	0.1
0.1	0.1	0.688706	0.413838		0.1	0.1	0.688706	0.413838
1.41299	0.79263	0.95622	0.5674		1.41299	0.79263	0.95622	0.5674
0.1	0.1	0.523898	0.583025		0.1	0.1	0.523898	0.583025
1.44012	0.969324	1.24335	0.287581		1.44012	0.969324	1.24335	0.287581
1.01323	0.384287	0.867573	0.274714		1.01323	0.384287	0.867573	0.274714
0.412235	0.1	0.37504	0.553599		0.412235	0.1	0.37504	0.553599
2.91179	0.1	0.747006	0.610149		2.91179	0.1	0.747006	0.610149
1.43712	0.1	1.22843	1.15657		1.43712	0.1	1.22843	1.15657
0.541919	0.1	0.356055	0.826758		0.541919	0.1	0.356055	0.826758
0.1	0.1	1.82084	0.648816		0.1	0.1	1.82084	0.648816
1.27253	0.1	0.885504	0.1		1.27253	0.1	0.885504	0.1
1.40659	0.1	0.438396	0.643436		1.40659	0.1	0.438396	0.643436
0.840414	0.1	0.794144	0.289022		0.840414	0.1	0.794144	0.289022
0.223163	0.1	1.82876	1.35756		0.223163	0.1	1.82876	1.35756
0.475008	0.1	0.895362	0.1		0.475008	0.1	0.895362	0.1
1.82619	0.602945	1.09612	0.1		1.82619	0.602945	1.09612	0.1
1.21435	0.1	0.75398	0.1		1.21435	0.1	0.75398	0.1
1.36776	0.1	0.978526	0.532246		1.36776	0.1	0.978526	0.532246
0.1	0.898086	0.736394	0.1		0.1	0.898086	0.736394	0.1
0.940015	0.1	0.918646	0.929534		0.940015	0.1	0.918646	0.929534
0.954095	0.1	0.517064	0.1		0.954095	0.1	0.517064	0.1
1.87187	0.1	0.259074	0.705559		1.87187	0.1	0.259074	0.705559
1.03917	0.1	0.447734	0.826634		1.03917	0.1	0.447734	0.826634
0.1	0.1	0.526591	0.1		0.1	0.1	0.526591	0.1
0.1	0.1	0.735732	0.1		0.1	0.1	0.735732	0.1
0.332718	0.1	0.490122	0.1		0.332718	0.1	0.490122	0.1
0.79981	0.417411	0.477282	0.355704		0.79981	0.417411	0.477282	0.355704
0.791746	0.1	0.766479	0.1		0.791746	0.1	0.766479	0.1
0.674057	0.1	0.910923	1.47531		0.674057	0.1	0.910923	1.47531
0.676659	0.917362	0.587075	0.68924		0.676659	0.917362	0.587075	0.68924
0.893696	0.1	0.696086	0.337019		0.893696	0.1	0.696086	0.337019
0.846753	0.791128	0.901867	0.217265		0.846753	0.791128	0.901867	0.217265
1.05968	0.1	0.968125	0.625844		1.05968	0.1	0.968125	0.625844
0.460991	0.1	0.70061	0.363029		0.460991	0.1	0.70061	0.363029
0.646411	0.1	0.920435	0.251949		0.646411	0.1	0.920435	0.251949
0.76891	0.1	0.677206	0.535295		0.76891	0.1	0.677206	0.535295
1.03022	0.626026	0.902198	0.20717		1.03022	0.626026	0.902198	0.20717
0.559382	1.05254	0.852979	1.31679		0.559382	1.05254	0.852979	1.31679
1.31968	0.1	1.72368	0.622006		1.31968	0.1	1.72368	0.622006
0.958261	0.927619	0.863051	0.618315		0.958261	0.927619	0.863051	0.618315
0.314988	0.1	0.876163	0.250246		0.314988	0.1	0.876163	0.250246
0.672616	0.1	0.292852	0.517387		0.672616	0.1	0.292852	0.517387
0.938355	0.955166	0.944003	0.273381		0.938355	0.955166	0.944003	0.273381
1.13406	1.07895	0.342599	0.586407		1.13406	1.07895	0.342599	0.586407
0.885898	0.1	0.880031	0.1		0.885898	0.1	0.880031	0.1
1.30407	0.1	0.799792	0.1		1.30407	0.1	0.799792	0.1
1.61591	0.590836	0.736636	0.1		1.61591	0.590836	0.736636	0.1
0.681079	0.1	0.786229	0.333875		0.681079	0.1	0.786229	0.333875
0.396849	1.0946	0.469823	0.744368		0.396849	1.0946	0.469823	0.744368
0.988296	0.1	0.772333	0.436185		0.988296	0.1	0.772333	0.436185
0.1	0.1	0.558448	0.869887		0.1	0.1	0.558448	0.869887
0.471804	0.1	1.10853	0.1		0.471804	0.1	1.10853	0.1
0.901638	0.1	0.1	0.726402		0.901638	0.1	0.1	0.726402
1.3821	0.1	0.835002	0.1		1.3821	0.1	0.835002	0.1
0.1	0.1	0.572773	0.519753		0.1	0.1	0.572773	0.519753
0.371779	0.1	0.1	0.600433		0.371779	0.1	0.1	0.600433
0.903783	0.1	0.461319	0.282251		0.903783	0.1	0.461319	0.282251
0.671034	0.1	0.574634	0.1		0.671034	0.1	0.574634	0.1
0.695382	0.576619	0.1	0.1		0.695382	0.576619	0.1	0.1
0.805064	0.994375	1.56113	0.68491		0.805064	0.994375	1.56113	0.68491
1.25698	0.1	0.755174	1.05113		1.25698	0.1	0.755174	1.05113
1.35063	0.1	0.929481	0.487368		1.35063	0.1	0.929481	0.487368
1.07982	0.1	0.855872	0.1		1.07982	0.1	0.855872	0.1
0.447979	0.1	1.11267	0.938229		0.447979	0.1	1.11267	0.938229
1.89005	0.1	0.553905	0.487944		1.89005	0.1	0.553905	0.487944
0.291023	0.381389	0.317576	0.437731		0.291023	0.381389	0.317576	0.437731
1.68927	0.1	0.814309	0.909111		1.68927	0.1	0.814309	0.909111
0.593143	1.46423	1.17628	0.646033		0.593143	1.46423	1.17628	0.646033
0.487799	0.748177	0.333735	0.1		0.487799	0.748177	0.333735	0.1
1.02826	0.1	0.1	0.511411		1.02826	0.1	0.1	0.511411
0.387624	0.900008	0.81283	0.388676		0.387624	0.900008	0.81283	0.388676
4.0489	0.1	0.1	0.407586		4.0489	0.1	0.1	0.407586
0.1	1.26776	0.322988	0.864523		0.1	1.26776	0.322988	0.864523
0.1	1.142	0.600518	1.13086		0.1	1.142	0.600518	1.13086
0.843987	0.1	0.60559	0.451096		0.843987	0.1	0.60559	0.451096
0.974181	0.735756	0.440131	0.1		0.974181	0.735756	0.440131	0.1
0.215624	0.1	0.797012	1.3827		0.215624	0.1	0.797012	1.3827
0.969244	1.8609	0.503202	1.36354		0.969244	1.8609	0.503202	1.36354
0.842825	0.547946	0.527618	0.494179		0.842825	0.547946	0.527618	0.494179
1.33195	0.1	0.493544	0.30649		1.33195	0.1	0.493544	0.30649
1.44748	0.1	1.10857	1.06269		1.44748	0.1	1.10857	1.06269
0.34772	1.38329	0.363794	0.363017		0.34772	1.38329	0.363794	0.363017
0.286841	0.83294	0.614563	0.1		0.286841	0.83294	0.614563	0.1
0.581538	0.1	0.662244	0.299982		0.581538	0.1	0.662244	0.299982
0.1	0.1	1.48334	0.360458		0.1	0.1	1.48334	0.360458
0.516335	0.1	0.1	0.1		0.516335	0.1	0.1	0.1
0.521974	0.1	0.470172	0.1		0.521974	0.1	0.470172	0.1
1.30316	0.1	0.600552	0.1		1.30316	0.1	0.600552	0.1
1.49593	0.851277	0.895172	0.244111		1.49593	0.851277	0.895172	0.244111
0.498821	1.29558	0.299898	0.542851		0.498821	1.29558	0.299898	0.542851
1.53017	0.625243	1.34951	1.17838		1.53017	0.625243	1.34951	1.17838
0.1	0.1	1.59919	0.566621		0.1	0.1	1.59919	0.566621
0.1	0.1	0.1	0.326212		0.1	0.1	0.1	0.326212
1.60631	0.1	0.1	0.1		1.60631	0.1	0.1	0.1
0.957231	0.360751	0.512837	0.1		0.957231	0.360751	0.512837	0.1
0.1	1.54446	0.590624	0.1		0.1	1.54446	0.590624	0.1
0.1	2.2695	0.577954	0.180208		0.1	2.2695	0.577954	0.180208
0.453885	0.1	1.25139	0.231418		0.453885	0.1	1.25139	0.231418
1.05597	0.596379	0.333487	0.1		1.05597	0.596379	0.333487	0.1
0.1	0.1	1.45	0.1		0.1	0.1	1.45	0.1
0.451737	0.1	0.866272	0.68722		0.451737	0.1	0.866272	0.68722
0.830082	0.1	0.276727	0.286056		0.830082	0.1	0.276727	0.286056
0.1	0.1	0.1	0.365335		0.1	0.1	0.1	0.365335
0.395672	0.1	1.23705	0.718125		0.395672	0.1	1.23705	0.718125
0.853425	1.0888	0.728618	0.214491		0.853425	1.0888	0.728618	0.214491
1.78295	0.402455	1.38271	0.1		1.78295	0.402455	1.38271	0.1
0.57055	0.1	0.593929	0.1		0.57055	0.1	0.593929	0.1
0.914986	0.1	1.01794	0.785427		0.914986	0.1	1.01794	0.785427
0.801642	0.1	0.529107	0.1		0.801642	0.1	0.529107	0.1
1.49011	0.1	1.04256	0.1		1.49011	0.1	1.04256	0.1
1.08686	0.1	1.57764	1.19538		1.08686	0.1	1.57764	1.19538
0.716235	0.1	0.364709	0.1		0.716235	0.1	0.364709	0.1
0.1	0.1	0.400882	0.204186		0.1	0.1	0.400882	0.204186
2.51079	1.23449	0.885204	0.488094		2.51079	1.23449	0.885204	0.488094
0.557439	0.751683	0.270775	0.1		0.557439	0.751683	0.270775	0.1
0.42467	0.1	0.825218	1.40995		0.42467	0.1	0.825218	1.40995
0.333604	0.916887	1.19127	0.1		0.333604	0.916887	1.19127	0.1
0.908218	0.1	0.824984	0.542292		0.908218	0.1	0.824984	0.542292
0.362117	0.1	1.37928	0.497344		0.362117	0.1	1.37928	0.497344
0.633837	0.437494	0.479275	1.11707		0.633837	0.437494	0.479275	1.11707
0.1	1.35139	0.416139	0.1		0.1	1.35139	0.416139	0.1
0.1	0.1	1.12803	0.1		0.1	0.1	1.12803	0.1
0.389503	0.1	0.561202	0.1		0.389503	0.1	0.561202	0.1
0.1	1.97906	0.422598	0.38186		0.1	1.97906	0.422598	0.38186
0.1	0.1	0.509488	0.1		0.1	0.1	0.509488	0.1
0.54046	0.793123	0.943889	0.627778		0.54046	0.793123	0.943889	0.627778
0.912311	0.1	0.578689	0.457648		0.912311	0.1	0.578689	0.457648
0.1	0.605699	1.04571	0.36693		0.1	0.605699	1.04571	0.36693
0.1	0.40136	0.478077	0.264123		0.1	0.40136	0.478077	0.264123
0.307681	0.499793	0.793519	0.284832		0.307681	0.499793	0.793519	0.284832
1.25976	0.1	0.465011	0.1		1.25976	0.1	0.465011	0.1
0.1	0.1	0.306693	0.601619		0.1	0.1	0.306693	0.601619
0.642111	1.0755	0.20373	0.370028		0.642111	1.0755	0.20373	0.370028
0.1	0.1	0.724387	1.66302		0.1	0.1	0.724387	1.66302
0.812481	0.1	1.16412	0.1		0.812481	0.1	1.16412	0.1
1.08442	0.1	0.591394	0.436591		1.08442	0.1	0.591394	0.436591
0.1	0.8907	1.06016	0.404994		0.1	0.8907	1.06016	0.404994
0.534024	0.773857	0.620821	0.1		0.534024	0.773857	0.620821	0.1
1.24965	0.724962	1.27005	0.1		1.24965	0.724962	1.27005	0.1
0.831754	0.1	0.790973	1.76652		0.831754	0.1	0.790973	1.76652
0.377692	0.63506	0.1	0.1		0.377692	0.63506	0.1	0.1
1.60607	0.1	0.953972	0.1		1.60607	0.1	0.953972	0.1
0.279045	0.910153	0.521708	0.1		0.279045	0.910153	0.521708	0.1
0.579119	0.1	0.320304	0.394355		0.579119	0.1	0.320304	0.394355
0.812177	1.95015	0.829243	0.1		0.812177	1.95015	0.829243	0.1
0.884496	0.1	0.378876	0.826203		0.884496	0.1	0.378876	0.826203
0.1	0.1	0.498966	0.352416		0.1	0.1	0.498966	0.352416
0.1	0.1	0.466921	2.65513		0.1	0.1	0.466921	2.65513
1.00927	0.796333	0.768987	0.626001		1.00927	0.796333	0.768987	0.626001
0.554724	0.1	0.296949	0.574138		0.554724	0.1	0.296949	0.574138
0.1	0.1	0.560502	1.51341		0.1	0.1	0.560502	1.51341
0.530525	0.1	0.650729	0.602066		0.530525	0.1	0.650729	0.602066
0.633333	0.1	0.730009	0.248513		0.633333	0.1	0.730009	0.248513
0.332937	0.1	0.72694	1.13131		0.332937	0.1	0.72694	1.13131
0.568946	0.1	0.98037	1.47015		0.568946	0.1	0.98037	1.47015
0.873922	0.1	0.194527	1.63094		0.873922	0.1	0.194527	1.63094
0.936446	0.1	0.204254	0.769927		0.936446	0.1	0.204254	0.769927
0.1	0.1	0.594061	1.25579		0.1	0.1	0.594061	1.25579
0.389603	0.985773	1.32431	0.320663		0.389603	0.985773	1.32431	0.320663
0.406252	0.1	0.469614	0.287023		0.406252	0.1	0.469614	0.287023
0.613455	0.811172	0.590756	0.1		0.613455	0.811172	0.590756	0.1
0.1	1.53838	0.853775	0.381742		0.1	1.53838	0.853775	0.381742
0.734008	0.1	0.188426	0.507277		0.734008	0.1	0.188426	0.507277
0.959257	0.1	0.39777	0.626544		0.959257	0.1	0.39777	0.626544
0.1	0.972003	1.45955	0.1		0.1	0.972003	1.45955	0.1
0.81442	0.1	0.1	0.758081		0.81442	0.1	0.1	0.758081
0.889441	0.87112	1.88814	0.986658		0.889441	0.87112	1.88814	0.986658
0.685412	0.1	0.82929	0.247143		0.685412	0.1	0.82929	0.247143
1.25814	0.710854	0.659108	1.07417		1.25814	0.710854	0.659108	1.07417
0.673731	1.9437	1.09988	0.1		0.673731	1.9437	1.09988	0.1
0.601625	0.1	0.1	0.784017		0.601625	0.1	0.1	0.784017
0.790747	0.1	1.06449	0.477748		0.790747	0.1	1.06449	0.477748
0.379627	0.751678	0.604429	0.275988		0.379627	0.751678	0.604429	0.275988
0.282267	0.962959	0.392341	0.865814		0.282267	0.962959	0.392341	0.865814
0.798878	0.755076	1.60129	0.572004		0.798878	0.755076	1.60129	0.572004
1.67357	0.730727	0.669909	0.264352		1.67357	0.730727	0.669909	0.264352
1.30793	1.24396	0.789786	0.706167		1.30793	1.24396	0.789786	0.706167
1.55715	0.837932	2.31322	0.521286		1.55715	0.837932	2.31322	0.521286
0.51723	0.1	0.59343	0.448766		0.51723	0.1	0.59343	0.448766
0.980347	0.815	1.0059	0.585773		0.980347	0.815	1.0059	0.585773
0.1	0.1	0.696704	0.29862		0.1	0.1	0.696704	0.29862
0.1	0.1	1.07262	0.212935		0.1	0.1	1.07262	0.212935
1.43882	0.895212	0.402876	0.368537		1.43882	0.895212	0.402876	0.368537
1.27526	0.843652	1.30899	0.1		1.27526	0.843652	1.30899	0.1
1.71952	0.431049	0.408093	0.1		1.71952	0.431049	0.408093	0.1
1.75047	0.609137	1.28571	0.287987		1.75047	0.609137	1.28571	0.287987
	0.1	0.700457	0.66125			0.1	0.700457	0.66125
	0.1	0.939591	0.1			0.1	0.939591	0.1
	0.413024	0.883121	0.764981			0.413024	0.883121	0.764981
	0.1	0.816806	0.685101			0.1	0.816806	0.685101
	0.986305	0.305997	0.179127			0.986305	0.305997	0.179127
	0.1	1.05525	0.347422			0.1	1.05525	0.347422
	0.1	1.0317	0.216091			0.1	1.0317	0.216091
	1.58335	1.39086	0.301439			1.58335	1.39086	0.301439
	0.1	0.650954	0.336409			0.1	0.650954	0.336409
	0.8978	1.68028	0.379125			0.8978	1.68028	0.379125
	0.74525	0.642772	0.1			0.74525	0.642772	0.1
	0.1	1.44208	0.52952			0.1	1.44208	0.52952
	1.82135	1.35308	0.508692			1.82135	1.35308	0.508692
	0.611757	1.58271	0.777807			0.611757	1.58271	0.777807
	0.675695	0.717805	0.341915			0.675695	0.717805	0.341915
	0.1	0.455703	0.420259			0.1	0.455703	0.420259
	0.1	0.261106	0.1			0.1	0.261106	0.1
	2.84685	0.495641	0.318995			2.84685	0.495641	0.318995
	0.918986	0.862481	0.432513			0.918986	0.862481	0.432513
	0.1	1.1337	0.286095			0.1	1.1337	0.286095
	0.592979	0.935206	0.967576			0.592979	0.935206	0.967576
	0.1	0.266331	0.860147			0.1	0.266331	0.860147
	1.45986	0.742888	0.522694			1.45986	0.742888	0.522694
	0.1	0.564767	0.779227			0.1	0.564767	0.779227
	0.746327	0.965381	0.1			0.746327	0.965381	0.1
	0.898952	1.00229	0.910786			0.898952	1.00229	0.910786
	0.1	1.4427	0.307156			0.1	1.4427	0.307156
	0.1	0.1	1.27862			0.1	0.1	1.27862
	0.998033	0.167631	0.71856			0.998033	0.167631	0.71856
	0.1	0.619571	0.1			0.1	0.619571	0.1
	0.1	0.1	0.1			0.1	0.1	0.1
	0.796891	0.361243	0.647233			0.796891	0.361243	0.647233
	1.04236	1.54091	0.447503			1.04236	1.54091	0.447503
	0.1	1.51609	0.493123			0.1	1.51609	0.493123
	0.1	0.565626	0.488604			0.1	0.565626	0.488604
	0.1	0.450234	0.528811			0.1	0.450234	0.528811
	0.914316	0.9975	0.249455			0.914316	0.9975	0.249455
	0.1	0.422858	0.1			0.1	0.422858	0.1
	0.691298	0.353931	0.232475			0.691298	0.353931	0.232475
	1.58096	0.559623	0.501911			1.58096	0.559623	0.501911
	0.1	0.421565	0.750287			0.1	0.421565	0.750287
	0.1	0.783763	0.270288			0.1	0.783763	0.270288
	0.1	0.748026	0.589593			0.1	0.748026	0.589593
	0.1	0.1	0.1			0.1	0.1	0.1
	0.781702	1.418	0.1			0.781702	1.418	0.1
	1.88386	0.256051	0.1			1.88386	0.256051	0.1
	0.1	0.520799	0.1			0.1	0.520799	0.1
	0.1	0.716043	0.215691			0.1	0.716043	0.215691
	0.1	0.775207	0.444064			0.1	0.775207	0.444064
	0.1	0.718672	0.471231			0.1	0.718672	0.471231
	0.714387	0.427398	0.788474			0.714387	0.427398	0.788474
	0.1	0.734371	1.22604			0.1	0.734371	1.22604
	0.1	0.423061	0.693165			0.1	0.423061	0.693165
	0.1	0.695011	0.369118			0.1	0.695011	0.369118
	0.1	0.194273	0.1			0.1	0.194273	0.1
	0.1	0.773319	1.65416			0.1	0.773319	1.65416
	0.956137	0.47889	0.602287			0.956137	0.47889	0.602287
	0.1	0.404328	0.305366			0.1	0.404328	0.305366
	0.1	0.589157	0.32453			0.1	0.589157	0.32453
	1.45458	1.07466	0.1			1.45458	1.07466	0.1
	0.1	0.1	0.472494			0.1	0.1	0.472494
	0.1	0.305284	0.37586			0.1	0.305284	0.37586
	1.00307	0.1	0.624365			1.00307	0.1	0.624365
	0.897416	0.592917	1.10702			0.897416	0.592917	1.10702
	1.07888	1.21774	0.292753			1.07888	1.21774	0.292753
	0.866596	0.832911	0.597578			0.866596	0.832911	0.597578
	1.01674	0.404392	0.1			1.01674	0.404392	0.1
	1.29529	0.808989	0.364727			1.29529	0.808989	0.364727
	0.1	0.57372	0.1			0.1	0.57372	0.1
	1.5139	0.796003	0.274941			1.5139	0.796003	0.274941
	0.800741	0.563039	0.357012			0.800741	0.563039	0.357012
	1.45588	0.804157	0.790017			1.45588	0.804157	0.790017
	0.1	0.459556	0.1			0.1	0.459556	0.1
	1.27117	0.990209	0.313828			1.27117	0.990209	0.313828
	2.27594	0.228425	0.853295			2.27594	0.228425	0.853295
	0.1	0.778097	0.609396			0.1	0.778097	0.609396
	1.46219	1.59925	0.1			1.46219	1.59925	0.1
	0.338865	0.1	0.656213			0.338865	0.1	0.656213
	0.450424	0.814454	0.549237			0.450424	0.814454	0.549237
	0.1	1.27018	0.749735			0.1	1.27018	0.749735
	0.56902	0.1	0.1			0.56902	0.1	0.1
	1.54764	0.429583	0.631533			1.54764	0.429583	0.631533
	0.888841	0.711028	0.409501			0.888841	0.711028	0.409501
	0.1	0.281898	0.1			0.1	0.281898	0.1
	0.1	0.809547	0.480885			0.1	0.809547	0.480885
	0.97975	0.535098	1.28324			0.97975	0.535098	1.28324
	0.426756	0.1	0.682311			0.426756	0.1	0.682311
	0.1	0.620141	0.393795			0.1	0.620141	0.393795
	0.1	0.692056	0.1			0.1	0.692056	0.1
	0.1	0.358162	0.581224			0.1	0.358162	0.581224
	0.1	0.1	0.534931			0.1	0.1	0.534931
	0.764234	0.666956	0.1			0.764234	0.666956	0.1
	0.1	0.962032	0.647932			0.1	0.962032	0.647932
	0.1	0.384378	0.1			0.1	0.384378	0.1
	0.1	0.945516	0.774078			0.1	0.945516	0.774078
	0.1	0.296744	0.1			0.1	0.296744	0.1
	0.492235	0.583248	0.1			0.492235	0.583248	0.1
	0.547066	0.1	0.253991			0.547066	0.1	0.253991
	0.424865	0.436763	0.1			0.424865	0.436763	0.1
	1.54679	0.339071	0.18398			1.54679	0.339071	0.18398
	0.1	0.1	0.37374			0.1	0.1	0.37374
	0.521825	0.91245	0.957736			0.521825	0.91245	0.957736
	1.10731	0.323215	0.301393			1.10731	0.323215	0.301393
	0.916044	0.726345	0.258342			0.916044	0.726345	0.258342
	1.52533	1.59354	0.917524			1.52533	1.59354	0.917524
	0.1	2.33134	0.30974			0.1	2.33134	0.30974
	0.716907	0.86154	0.75655			0.716907	0.86154	0.75655
	0.966836	0.1	0.1			0.966836	0.1	0.1
	0.604143	0.1	0.708246			0.604143	0.1	0.708246
	0.507559	0.1	0.380147			0.507559	0.1	0.380147
	0.1	0.486116	0.29906			0.1	0.486116	0.29906
	0.935469	0.341364	0.27099			0.935469	0.341364	0.27099
	0.598526	0.1	0.18893			0.598526	0.1	0.18893
	1.95001	0.948457	0.306496			1.95001	0.948457	0.306496
	0.960599	1.71502	0.436187			0.960599	1.71502	0.436187
	0.1	0.436159	0.43104			0.1	0.436159	0.43104
	0.1	0.472768	0.1			0.1	0.472768	0.1
	1.6908	0.60235	0.387036			1.6908	0.60235	0.387036
	0.756947	0.354126	0.1			0.756947	0.354126	0.1
	1.67361	0.422784	0.282898			1.67361	0.422784	0.282898
	0.70617	1.0984	0.453844			0.70617	1.0984	0.453844
	0.1	1.09857	0.1			0.1	1.09857	0.1
	0.1	0.791645	0.46766			0.1	0.791645	0.46766
	0.1	0.1	0.454515			0.1	0.1	0.454515
	0.907268	1.05252	1.73018			0.907268	1.05252	1.73018
	0.640377	1.54288	0.1			0.640377	1.54288	0.1
	0.1	0.961531	0.265648			0.1	0.961531	0.265648
	1.13886	0.447564	0.428143			1.13886	0.447564	0.428143
	0.698119	0.1	0.374002			0.698119	0.1	0.374002
	0.1	0.301069	0.356392			0.1	0.301069	0.356392
	0.1	0.618668	0.1			0.1	0.618668	0.1
	0.675521	0.444976	0.395274			0.675521	0.444976	0.395274
	0.91375	0.561292	0.331748			0.91375	0.561292	0.331748
	0.771497	0.427894	0.1			0.771497	0.427894	0.1
	0.427732	0.667571	0.1			0.427732	0.667571	0.1
	0.1	0.704567	0.37523			0.1	0.704567	0.37523
	0.1	1.00846	0.955623			0.1	1.00846	0.955623
	1.72905	0.809738	0.521716			1.72905	0.809738	0.521716
	0.551701	0.798012	0.1			0.551701	0.798012	0.1
	1.02976	0.397736	0.998592			1.02976	0.397736	0.998592
	0.1	0.592018	0.359406			0.1	0.592018	0.359406
	0.972905	0.723896	0.358051			0.972905	0.723896	0.358051
	0.444378	0.692256	0.836141			0.444378	0.692256	0.836141
	0.657183	1.33767	0.356511			0.657183	1.33767	0.356511
	0.1	0.826726	0.1			0.1	0.826726	0.1
	1.21992	0.1	0.394343			1.21992	0.1	0.394343
	0.857914	0.859241	0.1			0.857914	0.859241	0.1
	0.1	0.495104	0.565549			0.1	0.495104	0.565549
	0.868988	0.38766	0.394358			0.868988	0.38766	0.394358
	1.94171	0.756296	0.667192			1.94171	0.756296	0.667192
	0.568584	0.959211	0.1			0.568584	0.959211	0.1
	1.03388	0.492283	1.06056			1.03388	0.492283	1.06056
	1.36243	0.1	0.1			1.36243	0.1	0.1
	0.1		0.1			0.1		0.1
	0.1		1.23021			0.1		1.23021
	0.1		0.1			0.1		0.1
	0.46803		0.1			0.46803		0.1
	0.1		0.1			0.1		0.1
	0.1		0.1			0.1		0.1
	0.1		0.703077			0.1		0.703077
	0.1		0.527738			0.1		0.527738
	0.596499		0.1			0.596499		0.1
	0.736763		0.1			0.736763		0.1
	0.1		0.325494			0.1		0.325494
	0.429212		0.1			0.429212		0.1
	0.671653		0.674059			0.671653		0.674059
	0.588666		0.1			0.588666		0.1
	0.918959		0.1			0.918959		0.1
	0.366481		1.6097			0.366481		1.6097
	2.17871		0.1			2.17871		0.1
	0.1		0.1			0.1		0.1
	0.904712		0.1			0.904712		0.1
	0.1		0.1			0.1		0.1
	0.487534		0.593232			0.487534		0.593232
	0.860026		0.257324			0.860026		0.257324
	0.72631		0.500232			0.72631		0.500232
	0.718488		2.42262			0.718488		2.42262
	0.48684		0.222893			0.48684		0.222893
	0.394837		0.4141			0.394837		0.4141
	0.433515		0.51829			0.433515		0.51829
	0.1		0.1			0.1		0.1
	0.719001		0.1			0.719001		0.1
	0.704103		0.1			0.704103		0.1
	0.487939		0.1			0.487939		0.1
	0.570031		0.1			0.570031		0.1
	0.606883		0.1			0.606883		0.1
	0.1		0.1			0.1		0.1
	1.01188		0.1			1.01188		0.1
	0.1		0.594334			0.1		0.594334
	0.538935		1.0376			0.538935		1.0376
	1.88126		0.345739			1.88126		0.345739
	0.1		0.651538			0.1		0.651538
	0.903048		0.681639			0.903048		0.681639
	0.1		1.11079			0.1		1.11079
	0.549227		0.1			0.549227		0.1
	1.57549		0.1			1.57549		0.1
	1.20065		0.351245			1.20065		0.351245
	0.1		0.901075			0.1		0.901075
	0.76123		0.1			0.76123		0.1
	0.1		0.520497			0.1		0.520497
	0.695214		0.1			0.695214		0.1
	0.1		0.71747			0.1		0.71747
	1.06232		0.1			1.06232		0.1
	0.1		0.1			0.1		0.1
	1.00279		0.618234			1.00279		0.618234
	1.99809		0.1			1.99809		0.1
	0.602725		0.428299			0.602725		0.428299
	0.822548		0.256513			0.822548		0.256513
	0.660066		0.1			0.660066		0.1
	0.1		0.345729			0.1		0.345729
	0.922867		0.452606			0.922867		0.452606
	0.1		1.44128			0.1		1.44128
	0.1		0.314771			0.1		0.314771
	0.719338		0.628897			0.719338		0.628897
	0.88644		0.827791			0.88644		0.827791
	0.70353		0.30064			0.70353		0.30064
	0.1		0.644862			0.1		0.644862
	0.1		0.624871			0.1		0.624871
	0.1		0.281252			0.1		0.281252
	0.1		0.1			0.1		0.1
			1.03253					1.03253
	0.624268		0.288374			0.624268		0.288374
	1.08892		0.1			1.08892		0.1
	0.1		0.275258			0.1		0.275258
	1.14338		0.546465			1.14338		0.546465
	1.08964		0.547289			1.08964		0.547289
	0.1		0.690523			0.1		0.690523
	0.472954		0.377656			0.472954		0.377656
	1.31753		0.374584			1.31753		0.374584
	0.504736		0.245259			0.504736		0.245259
	0.354984		0.1			0.354984		0.1
	1.07636		0.451667			1.07636		0.451667
	0.502903		1.12144			0.502903		1.12144
	0.565824		0.1			0.565824		0.1
	0.598717		1.05453			0.598717		1.05453
	0.468307		0.520831			0.468307		0.520831
	0.1		0.825599			0.1		0.825599
	0.875777		0.1			0.875777		0.1
	1.01035		0.212314			1.01035		0.212314
	0.1		0.1			0.1		0.1
	0.747486		0.1			0.747486		0.1
	0.1		0.44629			0.1		0.44629
	1.44404		1.289			1.44404		1.289
	0.1		0.465155			0.1		0.465155
	1.37345		0.1			1.37345		0.1
	0.708414		0.703123			0.708414		0.703123
	0.1		0.22805			0.1		0.22805
	0.495258		0.443842			0.495258		0.443842
	0.57066		0.322801			0.57066		0.322801
	0.1		0.569219			0.1		0.569219
	0.471999		0.297119			0.471999		0.297119
	1.05562		0.250973			1.05562		0.250973
	1.03901		0.713126			1.03901		0.713126
	0.1		0.482803			0.1		0.482803
	0.3753		0.1			0.3753		0.1
	1.09428		0.2241			1.09428		0.2241
	0.1		0.1			0.1		0.1
	0.1		0.36973			0.1		0.36973
	0.1		0.328725			0.1		0.328725
	0.1		0.281946			0.1		0.281946
	0.876362		0.232533			0.876362		0.232533
	0.346559		0.1			0.346559		0.1
	0.1		0.211468			0.1		0.211468
	0.684747		0.436644			0.684747		0.436644
	0.429742		0.646561			0.429742		0.646561
	0.471398		0.431363			0.471398		0.431363
	0.1		0.37969			0.1		0.37969
	0.778463		0.31492			0.778463		0.31492
	0.261873		0.377433			0.261873		0.377433
	0.261724		0.382351			0.261724		0.382351
	0.581453		0.793112			0.581453		0.793112
	1.4852		0.208346			1.4852		0.208346
	0.681021		0.287403			0.681021		0.287403
	0.329278		0.1			0.329278		0.1
	0.1		0.724866			0.1		0.724866
	0.1		0.315585			0.1		0.315585
	0.334601		0.708605			0.334601		0.708605
	0.300531		0.186809			0.300531		0.186809
	0.826272		0.188748			0.826272		0.188748
	0.446474		0.1			0.446474		0.1
	0.228523		0.350805			0.228523		0.350805
	0.1		0.1			0.1		0.1
	0.357567		0.254202			0.357567		0.254202
	0.274914		0.1			0.274914		0.1
	0.1		0.853497			0.1		0.853497
	2.12259		0.230993			2.12259		0.230993
	0.454188		0.823268			0.454188		0.823268
	0.834564		0.527686			0.834564		0.527686
	0.1		0.1			0.1		0.1
	0.1		0.552869			0.1		0.552869
	0.1		0.691691			0.1		0.691691
	0.730944		0.227175			0.730944		0.227175
	0.482585		0.1			0.482585		0.1
	0.1		0.680468			0.1		0.680468
	0.1		0.664705			0.1		0.664705
	0.506245		0.512928			0.506245		0.512928
	0.929587		0.1			0.929587		0.1
	0.677746		0.1			0.677746		0.1
	0.374483		0.679079			0.374483		0.679079
	1.03867		0.372725			1.03867		0.372725
	1.4007		0.593226			1.4007		0.593226
	0.324645		0.202578			0.324645		0.202578
	0.915396		0.1			0.915396		0.1
	0.557827		0.1			0.557827		0.1
	0.640392		0.291185			0.640392		0.291185
	2.0035		0.182137			2.0035		0.182137
	1.21398		0.554929			1.21398		0.554929
	0.1		0.266932			0.1		0.266932
	0.1		0.697105			0.1		0.697105
	0.512987		0.727161			0.512987		0.727161
	0.457967		0.642003			0.457967		0.642003
	0.227716		0.250351			0.227716		0.250351
	0.567449		1.05317			0.567449		1.05317
	0.500047		0.301272			0.500047		0.301272
	0.325319		0.1			0.325319		0.1
	1.38246		0.467283			1.38246		0.467283
	0.635038		1.56631			0.635038		1.56631
	0.825431		0.706204			0.825431		0.706204
	0.394426		0.662507			0.394426		0.662507
	1.03277		0.196981			1.03277		0.196981
	0.552426		0.651608			0.552426		0.651608
	0.908691		0.841199			0.908691		0.841199
	1.83933		0.1			1.83933		0.1
	0.1		0.1			0.1		0.1
	0.694811		0.541404			0.694811		0.541404
	0.559295		0.875869			0.559295		0.875869
	0.72048		1.03185			0.72048		1.03185
	1.02829		1.70784			1.02829		1.70784
	0.1		0.750143			0.1		0.750143
	0.419778		0.57544			0.419778		0.57544
	0.451937		0.593281			0.451937		0.593281
	0.989139		0.325755			0.989139		0.325755
	0.60722		0.1			0.60722		0.1
	0.1		1.53558			0.1		1.53558
	0.782123		0.572248			0.782123		0.572248
	0.43525		1.03826			0.43525		1.03826
	1.34756		0.394421			1.34756		0.394421
	0.372606		1.05602			0.372606		1.05602
	0.1		0.683029			0.1		0.683029
	0.58716		0.376845			0.58716		0.376845
	0.512191		1.0557			0.512191		1.0557
	0.1		1.33275			0.1		1.33275
	1.29037		1.01891			1.29037		1.01891
	2.26264		0.746605			2.26264		0.746605
	0.873453		0.649124			0.873453		0.649124
	0.415995		0.377881			0.415995		0.377881
	0.1		0.561992			0.1		0.561992
	0.665313		0.703719			0.665313		0.703719
	0.1		1.84027			0.1		1.84027
	1.4732		1.51759			1.4732		1.51759
	0.1		0.319548			0.1		0.319548
	0.411345		0.478302			0.411345		0.478302
	0.1		0.872259			0.1		0.872259
	0.1		0.531858			0.1		0.531858
	0.1		1.84538			0.1		1.84538
	0.1		0.194728			0.1		0.194728
	1.38623		0.839278			1.38623		0.839278
	0.1		0.386893			0.1		0.386893
	0.1		0.440953			0.1		0.440953
	0.445883		0.425053			0.445883		0.425053
	0.827938		1.03089			0.827938		1.03089
	0.547627		0.647117			0.547627		0.647117
	1.41153		0.41433			1.41153		0.41433
	0.467685		0.547156			0.467685		0.547156
	0.756817		0.950004			0.756817		0.950004
	0.1		0.1			0.1		0.1
	1.12088		1.40074			1.12088		1.40074
	0.1		0.557383			0.1		0.557383
	0.491429		0.938709			0.491429		0.938709
	1.3403		0.802648			1.3403		0.802648
	0.444866		0.701739			0.444866		0.701739
	0.761659		0.322838			0.761659		0.322838
	0.967355		1.10434			0.967355		1.10434
	0.318933		2.56335			0.318933		2.56335
	0.1		1.25317			0.1		1.25317
	0.792274		0.591289			0.792274		0.591289
	0.1		0.1			0.1		0.1
	0.718853		0.337411			0.718853		0.337411
	0.1		0.80908			0.1		0.80908
	0.84734		0.258402			0.84734		0.258402
	1.80386		0.552115			1.80386		0.552115
	0.47538		0.998117			0.47538		0.998117
	0.423009		0.591773			0.423009		0.591773
	0.1		0.1			0.1		0.1
	0.993309		0.469337			0.993309		0.469337
	0.556969		0.485835			0.556969		0.485835
	0.1		0.367319			0.1		0.367319
	0.1		1.08622			0.1		1.08622
	2.67367		0.62529			2.67367		0.62529
	0.50103		0.958427			0.50103		0.958427
	1.32872		0.42244			1.32872		0.42244
	1.61186		0.322162			1.61186		0.322162
	0.554228		0.34032			0.554228		0.34032
	0.379438		0.265501			0.379438		0.265501
	0.1		0.384937			0.1		0.384937
	0.1		0.1			0.1		0.1
	1.07184		0.1			1.07184		0.1
	0.606815		1.86933			0.606815		1.86933
	0.1		0.467896			0.1		0.467896
	0.1		0.416731			0.1		0.416731
	0.443177		0.391178			0.443177		0.391178
	0.760091					0.760091
	0.564357		0.1			0.564357		0.1
	0.1		0.722263			0.1		0.722263
	0.984843		0.633205			0.984843		0.633205
	0.1		0.659094			0.1		0.659094
	1.00152		0.353983			1.00152		0.353983
	0.1		0.549879			0.1		0.549879
	1.52722		0.1			1.52722		0.1
	1.21764		0.1			1.21764		0.1
	1.77086		0.1			1.77086		0.1
	0.1		1.10343			0.1		1.10343
	0.620114		0.76747			0.620114		0.76747
	0.76384		1.02046			0.76384		1.02046
	0.384988		0.1			0.384988		0.1
	1.92264		0.714619			1.92264		0.714619
	1.111		0.865055			1.111		0.865055
	0.1		0.1			0.1		0.1
	0.688384		0.1			0.688384		0.1
	1.16603		4.51607			1.16603		4.51607
	0.650705		0.804827			0.650705		0.804827
	0.505327		0.1			0.505327		0.1
	0.44151		0.1			0.44151		0.1
	0.520588		0.1			0.520588		0.1
	0.1		0.467022			0.1		0.467022
	0.561148		0.1			0.561148		0.1
	0.1		0.766955			0.1		0.766955
	0.1		0.692562			0.1		0.692562
	0.1		0.1			0.1		0.1
	1.26402		0.66537			1.26402		0.66537
	0.902538		0.621683			0.902538		0.621683
	2.51494		0.1			2.51494		0.1
	0.845021		1.07334			0.845021		1.07334
	0.522417		0.768946			0.522417		0.768946
	0.1		0.20699			0.1		0.20699
	0.1		0.1			0.1		0.1
	1.13969		0.41925			1.13969		0.41925
	1.24681		0.601844			1.24681		0.601844
	0.627831		0.1			0.627831		0.1
	0.1		0.1			0.1		0.1
	0.436		0.362547			0.436		0.362547
	0.260479		0.1			0.260479		0.1
	0.1		0.1			0.1		0.1
	1.62052		0.528197			1.62052		0.528197
	0.516421		0.395241			0.516421		0.395241
	0.342897		0.1			0.342897		0.1
	1.06335		0.1			1.06335		0.1
	0.433893		0.1			0.433893		0.1
	0.87378		0.39577			0.87378		0.39577
	0.991792		0.3329			0.991792		0.3329
	0.1		0.403362			0.1		0.403362
	0.1		0.186527			0.1		0.186527
	0.486813		0.440923			0.486813		0.440923
	0.6146		0.1			0.6146		0.1
	0.1		0.380816			0.1		0.380816
	0.563795		0.507832			0.563795		0.507832
	0.773346		0.194573			0.773346		0.194573
	1.06461		0.450863			1.06461		0.450863
	0.569986		0.603983			0.569986		0.603983
	0.1		0.1			0.1		0.1
	1.11463		0.504827			1.11463		0.504827
	0.569376		0.317632			0.569376		0.317632
	0.443572		0.39703			0.443572		0.39703
	0.1		0.376226			0.1		0.376226
	0.475496		0.509734			0.475496		0.509734
	0.1		0.182643			0.1		0.182643
	0.507794		0.1			0.507794		0.1
	0.1		0.637544			0.1		0.637544
	0.1		0.319589			0.1		0.319589
	1.24101		0.1			1.24101		0.1
	0.725839		0.513255			0.725839		0.513255
	0.406203		0.619618			0.406203		0.619618
	0.445961		0.993787			0.445961		0.993787
	0.590908		0.1			0.590908		0.1
	0.760051		0.348466			0.760051		0.348466
	0.429888		0.1			0.429888		0.1
	0.9824		0.1			0.9824		0.1
	0.934731		0.426726			0.934731		0.426726
	0.371971		0.1			0.371971		0.1
	0.52278		0.1			0.52278		0.1
	0.60655		0.75193			0.60655		0.75193
	0.1		0.891764			0.1		0.891764
	0.485565		0.608204			0.485565		0.608204
	0.361634		0.1			0.361634		0.1
	0.364575		0.1			0.364575		0.1
	0.1		0.682322			0.1		0.682322
	0.283954		0.630944			0.283954		0.630944
	0.871984		0.374196			0.871984		0.374196
	0.748187		0.49297			0.748187		0.49297
	0.915699		0.937348			0.915699		0.937348
	0.529406		0.1			0.529406		0.1
	0.1		1.73434			0.1		1.73434
	0.291641		0.695978			0.291641		0.695978
	0.269216		0.1			0.269216		0.1
	0.1		0.357764			0.1		0.357764
	0.532045		0.521079			0.532045		0.521079
	0.1		0.456904			0.1		0.456904
	0.350234		0.665041			0.350234		0.665041
	0.1		0.1			0.1		0.1
	0.39126		1.34475			0.39126		1.34475
	0.866116		0.1			0.866116		0.1
	0.1		0.1			0.1		0.1
	1.14711		0.962434			1.14711		0.962434
	0.1		1.45676			0.1		1.45676
	0.1		0.937793			0.1		0.937793
	0.768373		0.1			0.768373		0.1
	0.1		0.991444			0.1		0.991444
	0.1		0.440686			0.1		0.440686
	0.295627		0.819528			0.295627		0.819528
	0.59196		0.1			0.59196		0.1
	0.561639		0.395412			0.561639		0.395412
	0.300813		0.443151			0.300813		0.443151
	0.635795		0.1			0.635795		0.1
	0.453632		0.1			0.453632		0.1
	1.06133		0.1			1.06133		0.1
	0.87394		0.1			0.87394		0.1
	0.1		0.523862			0.1		0.523862
	0.468995		0.1			0.468995		0.1
	0.1		0.80917			0.1		0.80917
	0.823631		0.954478			0.823631		0.954478
	0.99085		0.1			0.99085		0.1
	0.643265		0.1			0.643265		0.1
	0.1		0.929378			0.1		0.929378
	0.385444		0.358792			0.385444		0.358792
	0.1		0.1			0.1		0.1
	0.442081		0.1			0.442081		0.1
	0.1		0.1			0.1		0.1
	0.645475		0.1			0.645475		0.1
	0.532273		0.700023			0.532273		0.700023
	0.333243		0.1			0.333243		0.1
	0.1		0.262917			0.1		0.262917
	0.1		0.621595			0.1		0.621595
	1.82652		0.1			1.82652		0.1
	1.62608		0.1			1.62608		0.1
	0.1		0.804094			0.1		0.804094
	0.485687		0.944988			0.485687		0.944988
	0.1		0.612978			0.1		0.612978
	0.873049		0.659269			0.873049		0.659269
	0.1		0.487094			0.1		0.487094
	0.1		0.1			0.1		0.1
	0.811225		0.1			0.811225		0.1
	1.37539		0.58202			1.37539		0.58202
	0.1		0.541163			0.1		0.541163
	0.841343		0.1			0.841343		0.1
	0.664027		0.888174			0.664027		0.888174
	1.37519		0.1			1.37519		0.1
	0.1		0.583686			0.1		0.583686
	1.63394		0.1			1.63394		0.1
	0.480587		0.1			0.480587		0.1
	1.33697		0.39366			1.33697		0.39366
	0.499247		1.4531			0.499247		1.4531
	0.1		0.495563			0.1		0.495563
	0.992005		0.1			0.992005		0.1
	0.792815		0.557568			0.792815		0.557568
	0.796749		0.29723			0.796749		0.29723
	0.1		0.68535			0.1		0.68535
	0.861175		0.1			0.861175		0.1
	0.1		0.1			0.1		0.1
	1.38739		0.392262			1.38739		0.392262
	0.508171		0.338165			0.508171		0.338165
	0.319385		0.1			0.319385		0.1
	0.751579		1.35845			0.751579		1.35845
	0.393317		0.1			0.393317		0.1
	0.535048		0.1			0.535048		0.1
	0.871632		0.1			0.871632		0.1
	0.308455		0.1			0.308455		0.1
	1.11621		0.1			1.11621		0.1
	0.588665		0.366858			0.588665		0.366858
	0.311349		0.353123			0.311349		0.353123
	0.1		2.58202			0.1		2.58202
	0.774101		0.1			0.774101		0.1
	0.3212		0.54485			0.3212		0.54485
	0.1		0.1			0.1		0.1
	0.547242		0.1			0.547242		0.1
	0.37635		1.08791			0.37635		1.08791
	0.1		0.1			0.1		0.1
	0.318066		0.1			0.318066		0.1
	0.1		0.1			0.1		0.1
	0.1		0.254015			0.1		0.254015
	1.29503		0.456171			1.29503		0.456171
	0.329173		0.229393			0.329173		0.229393
	0.666288		0.904646			0.666288		0.904646
	0.1		0.94508			0.1		0.94508
	0.1		0.1			0.1		0.1
	0.340974		0.1			0.340974		0.1
	0.240217		0.1			0.240217		0.1
	0.1		0.460617			0.1		0.460617
	0.1		0.1			0.1		0.1
	0.580727		0.1			0.580727		0.1
	0.593507		0.315931			0.593507		0.315931
	0.1		0.370619			0.1		0.370619
	0.924801		0.339066			0.924801		0.339066
	0.1		0.41952			0.1		0.41952
	0.617591		0.1			0.617591		0.1
	1.06967		0.329586			1.06967		0.329586
	0.347799		0.716411			0.347799		0.716411
	0.400686		0.1			0.400686		0.1
	0.864592		0.759587			0.864592		0.759587
	0.632524		0.1			0.632524		0.1
	0.1		0.423533			0.1		0.423533
	1.09195		0.398644			1.09195		0.398644
	0.707676		0.1			0.707676		0.1
	0.713288		0.1			0.713288		0.1
	0.1		0.1			0.1		0.1
	0.1		0.866305			0.1		0.866305
	0.1		0.347229			0.1		0.347229
	0.738536		0.1			0.738536		0.1
	0.1		0.535217			0.1		0.535217
	0.803615		0.410099			0.803615		0.410099
	0.1		1.19461			0.1		1.19461
	0.7301		0.322102			0.7301		0.322102
	0.1		0.1			0.1		0.1
	0.307274		0.1			0.307274		0.1
	0.449039		0.251587			0.449039		0.251587
	0.1		0.696037			0.1		0.696037
	1.08488		0.507087			1.08488		0.507087
	0.502704		0.824566			0.502704		0.824566
	1.03404		0.326561			1.03404		0.326561
	0.435729		1.02404			0.435729		1.02404
	0.355489		0.802346			0.355489		0.802346
	0.415179		0.1			0.415179		0.1
	0.1		0.980552			0.1		0.980552
	0.346785		0.1			0.346785		0.1
	0.45453		0.582083			0.45453		0.582083
	0.609927		0.216915			0.609927		0.216915
	0.658535		0.245096			0.658535		0.245096
	0.527239		0.1			0.527239		0.1
	1.47072		0.1			1.47072		0.1
	0.209286		0.321698			0.209286		0.321698
	0.533019		0.1			0.533019		0.1
	0.369285		0.1			0.369285		0.1
	1.3787		0.1			1.3787		0.1
	1.10637		0.421657			1.10637		0.421657
	1.02094		0.1			1.02094		0.1
	0.816018		0.1			0.816018		0.1
	2.28744		0.1			2.28744		0.1
	1.54685		0.1			1.54685		0.1
	0.520706		0.1			0.520706		0.1
	0.1		0.872648			0.1		0.872648
	0.678711		0.1			0.678711		0.1
	0.686947		0.1			0.686947		0.1
			1.33516					1.33516
	0.727816		0.586618			0.727816		0.586618
	0.387379		2.89821			0.387379		2.89821
	0.340788		0.239347			0.340788		0.239347
	1.05806		0.664885			1.05806		0.664885
	0.775887		0.1			0.775887		0.1
	0.272005		0.279961			0.272005		0.279961
	0.365489		0.1			0.365489		0.1
	0.545775		0.402782			0.545775		0.402782
	0.766879		1.09341			0.766879		1.09341
	0.1		0.1			0.1		0.1
	1.30336		0.1			1.30336		0.1
	0.362588		0.202019			0.362588		0.202019
	0.333279		0.723161			0.333279		0.723161
	0.679909		0.371569			0.679909		0.371569
	1.45608		0.688208			1.45608		0.688208
	0.68735		1.08564			0.68735		1.08564
	0.645977		0.1			0.645977		0.1
	0.832117		0.1			0.832117		0.1
	0.394991		0.1			0.394991		0.1
	1.13709		0.1			1.13709		0.1
	0.810296		0.1			0.810296		0.1
	0.661776		0.1			0.661776		0.1
	0.893674		0.450045			0.893674		0.450045
	0.734555		0.1			0.734555		0.1
	1.14923		0.868156			1.14923		0.868156
	1.2321		0.669791			1.2321		0.669791
	0.78527		0.309594			0.78527		0.309594
	0.844923		0.302472			0.844923		0.302472
	1.81471		0.1			1.81471		0.1
	0.712729		0.433448			0.712729		0.433448
	0.612911		0.1			0.612911		0.1
	0.650881		0.1			0.650881		0.1
	1.23131		0.1			1.23131		0.1
	0.642042		0.603387			0.642042		0.603387
	0.379538		0.1			0.379538		0.1
	2.09277		0.1			2.09277		0.1
	0.476006		0.1			0.476006		0.1
	0.779193		0.1			0.779193		0.1
	0.804126		0.1			0.804126		0.1
	0.469834		0.1			0.469834		0.1
	1.14563		0.677118			1.14563		0.677118
	1.7717		0.1			1.7717		0.1
	0.53314		0.1			0.53314		0.1
	1.02138		0.1			1.02138		0.1
	1.23648		0.78953			1.23648		0.78953
	0.734696		0.311067			0.734696		0.311067
	0.323501		0.1			0.323501		0.1
	1.1213		0.394436			1.1213		0.394436
	0.507397		0.296433			0.507397		0.296433
	0.566758		0.1			0.566758		0.1
	0.297404		0.186079			0.297404		0.186079
	0.576194		0.1			0.576194		0.1
	0.503922		0.343673			0.503922		0.343673
	0.627466		0.460829			0.627466		0.460829
	1.20679		0.495236			1.20679		0.495236
	2.16563		0.1			2.16563		0.1
	0.294896		0.521599			0.294896		0.521599
	0.48617		0.347025			0.48617		0.347025
	0.324166		0.304256			0.324166		0.304256
	0.465727		0.1			0.465727		0.1
	0.877621		0.1			0.877621		0.1
	1.14827		0.495166			1.14827		0.495166
	1.4778		0.1			1.4778		0.1
	0.608571		0.1			0.608571		0.1
	0.571681		0.535447			0.571681		0.535447
	1.32832		0.1			1.32832		0.1
	0.327737		0.536585			0.327737		0.536585
	0.477342		0.671808			0.477342		0.671808
	0.67807		0.286218			0.67807		0.286218
	0.753482		0.1			0.753482		0.1
	0.613887		0.84679			0.613887		0.84679
	0.482523		0.374024			0.482523		0.374024
	1.37041		0.1			1.37041		0.1
	0.1		0.1			0.1		0.1
	0.1		0.810808			0.1		0.810808
	0.703817		1.15077			0.703817		1.15077
	1.26703		0.1			1.26703		0.1
	1.01721		1.82468			1.01721		1.82468
	1.01908		0.1			1.01908		0.1
	1.10835		0.27414			1.10835		0.27414
	1.00639		0.1			1.00639		0.1
	1.43747		0.384265			1.43747		0.384265
	0.960466		0.243663			0.960466		0.243663
	0.856343		0.1			0.856343		0.1
	0.517119		0.459207			0.517119		0.459207
	0.548925		0.1			0.548925		0.1
	0.70398		1.17002			0.70398		1.17002
	0.762156		0.362018			0.762156		0.362018
	1.08731		0.442071			1.08731		0.442071
	0.528183		0.567388			0.528183		0.567388
	0.694924		0.33021			0.694924		0.33021
	1.35673		0.1			1.35673		0.1
	0.724545		0.1			0.724545		0.1
	0.571693		0.1			0.571693		0.1
	0.360379		0.650404			0.360379		0.650404
	0.497906		0.548914			0.497906		0.548914
	0.595496		0.632582			0.595496		0.632582
	0.62337		0.1			0.62337		0.1
	1.26139		0.1			1.26139		0.1
	1.05755		0.383926			1.05755		0.383926
	0.68839		0.1			0.68839		0.1
	1.08086		0.235723			1.08086		0.235723
	0.546409		0.1			0.546409		0.1
	0.531376		0.1			0.531376		0.1
	1.23344		0.337715			1.23344		0.337715
	0.656588		0.631996			0.656588		0.631996
	0.525948		0.1			0.525948		0.1
	0.605658		0.553859			0.605658		0.553859
	0.275171		0.327561			0.275171		0.327561
	0.734415		0.890447			0.734415		0.890447
	1.11293		0.481345			1.11293		0.481345
	1.00845		0.1			1.00845		0.1
	0.896707		0.538125			0.896707		0.538125
	1.08699		0.1			1.08699		0.1
	1.40908		0.1			1.40908		0.1
	0.283444		0.420227			0.283444		0.420227
	0.858593		0.72437			0.858593		0.72437
	0.312006		0.1			0.312006		0.1
	1.04937		0.676406			1.04937		0.676406
	0.87617		0.1			0.87617		0.1
	0.517017		0.185696			0.517017		0.185696
	1.38844		0.764554			1.38844		0.764554
	1.18143		0.1			1.18143		0.1
	0.914282		0.589796			0.914282		0.589796
	0.321568		0.314962			0.321568		0.314962
	1.20511		0.474297			1.20511		0.474297
	2.09311		0.1			2.09311		0.1
	0.834667		0.671233			0.834667		0.671233
	0.514107		0.253654			0.514107		0.253654
	0.715356		0.1			0.715356		0.1
	0.690633		1.14285			0.690633		1.14285
	0.541975		0.619929			0.541975		0.619929
	0.473793		0.1			0.473793		0.1
	0.570655		1.01578			0.570655		1.01578
	1.33679		0.387676			1.33679		0.387676
	0.580687		0.58936			0.580687		0.58936
	1.4886		0.54927			1.4886		0.54927
	0.365099		0.1			0.365099		0.1
	0.281744		0.1			0.281744		0.1
	1.30741		0.925681			1.30741		0.925681
	0.857085		0.568086			0.857085		0.568086
	0.1		0.1			0.1		0.1
	0.910847		0.200625			0.910847		0.200625
	0.695354		0.322429			0.695354		0.322429
	1.39435		0.292493			1.39435		0.292493
	0.439871		0.776152			0.439871		0.776152
	0.58773		0.609031			0.58773		0.609031
	0.586989		0.1			0.586989		0.1
	0.813529		0.1			0.813529		0.1
	0.892391		0.1			0.892391		0.1
	0.754175		0.1			0.754175		0.1
	0.388506		0.1			0.388506		0.1
	0.77592		0.234348			0.77592		0.234348
	0.341422		0.1			0.341422		0.1
	1.12011		0.1			1.12011		0.1
	0.676374		0.542033			0.676374		0.542033
	1.45539		0.225355			1.45539		0.225355
	0.350786		0.36575			0.350786		0.36575
	0.914633		0.378621			0.914633		0.378621
	1.54442		0.260094			1.54442		0.260094
	0.393133		0.554921			0.393133		0.554921
	0.508305		0.244298			0.508305		0.244298
	1.05223		0.368285			1.05223		0.368285
	1.09077		0.178569			1.09077		0.178569
	1.01821		0.291409			1.01821		0.291409
	0.806985		0.1			0.806985		0.1
	0.794502		0.293583			0.794502		0.293583
	0.550221		0.207777			0.550221		0.207777
	1.30485		0.976605			1.30485		0.976605
	0.548724		0.1			0.548724		0.1
	0.709889		0.273624			0.709889		0.273624
	0.349875		0.627676			0.349875		0.627676
	0.488844		0.406193			0.488844		0.406193
	0.98891		0.521819			0.98891		0.521819
	0.308592		0.214363			0.308592		0.214363
	0.424582		0.196071			0.424582		0.196071
	1.10406		0.1			1.10406		0.1
	0.658954		0.1			0.658954		0.1
	0.746782		0.660569			0.746782		0.660569
	1.11112		0.663956			1.11112		0.663956
	0.61511		0.661257			0.61511		0.661257
	0.477324		0.217957			0.477324		0.217957
	0.717074		0.322472			0.717074		0.322472
	1.04519		0.177421			1.04519		0.177421
	0.1		0.250643			0.1		0.250643
	0.1		0.617079			0.1		0.617079
	0.334292		0.1			0.334292		0.1
	0.560816		0.526917			0.560816		0.526917
	0.599676		0.1			0.599676		0.1
			0.1					0.1
			0.456029					0.456029
			0.894122					0.894122
			0.239527					0.239527
			0.485301					0.485301
			0.1					0.1
			1.26436					1.26436
			0.1					0.1
			0.1					0.1
			0.34484					0.34484
			1.05359					1.05359
			0.1					0.1
			0.250527					0.250527
			0.1					0.1
			0.1					0.1
			0.361906					0.361906
			0.577504					0.577504
			0.362228					0.362228
			1.62324					1.62324
			0.1					0.1
			0.1					0.1
			1.33673					1.33673
			0.689991					0.689991
			0.451504					0.451504
			0.257679					0.257679
			0.462521					0.462521
			0.385067					0.385067
			0.300336					0.300336
			0.1					0.1
			0.633641					0.633641
			0.214469					0.214469
			0.504273					0.504273
			0.203531					0.203531
			0.1					0.1
			0.311408					0.311408
			0.430643					0.430643
			1.05089					1.05089
			0.1					0.1
			0.1					0.1
			0.552552					0.552552
			0.643539					0.643539
			0.268632					0.268632
			0.415754					0.415754
			0.235902					0.235902
			0.406801					0.406801
			0.569906					0.569906
			0.176679					0.176679
			0.463652					0.463652
			0.29373					0.29373
			0.394938					0.394938
			0.247257					0.247257
			0.1					0.1
			0.965813					0.965813
			0.885302					0.885302
			0.73686					0.73686
			0.667125					0.667125
			0.1					0.1
			0.331464					0.331464
			0.1					0.1
			0.1					0.1
			0.1					0.1
			0.471001					0.471001
			0.1					0.1
			0.765642					0.765642
			0.1					0.1
			0.1					0.1
			1.09485					1.09485
			0.1					0.1
			0.1					0.1
			0.258099					0.258099
			0.1					0.1
			1.12449					1.12449
			0.1					0.1
			0.1					0.1
			0.207235					0.207235
			0.505049					0.505049
			2.59419					2.59419
			0.357063					0.357063
			0.512769					0.512769
			0.355622					0.355622
			0.750706					0.750706
			1.10264					1.10264
			0.1					0.1
			0.1					0.1
			0.347519					0.347519
			0.645021					0.645021
			0.186963					0.186963
			0.238667					0.238667
			0.1					0.1
			0.1					0.1
			0.353446					0.353446
			0.638627					0.638627
			1.58647					1.58647
			0.519009					0.519009
			0.345527					0.345527
			0.374549					0.374549
			0.1					0.1
			0.1					0.1
			0.479258					0.479258
			0.309313					0.309313
			0.520546					0.520546
			1.05786					1.05786
			0.1					0.1
			0.1					0.1
			0.1					0.1
			0.611705					0.611705
			0.320069					0.320069
			0.711378					0.711378
			0.1					0.1
			0.1					0.1
			0.1					0.1
			0.1					0.1
			0.528661					0.528661
			0.1					0.1
			0.452979					0.452979
			0.1					0.1
			0.1					0.1
			0.1					0.1
			0.568375					0.568375
			0.42711					0.42711
			0.1					0.1
			0.380945					0.380945
			0.1					0.1
			3.57934					3.57934
			0.830287					0.830287
			0.411593					0.411593
			0.1					0.1
			0.1					0.1
			0.1					0.1
			0.1					0.1
			0.269868					0.269868
			0.505861					0.505861
			0.1					0.1
			0.913709					0.913709
			0.407346					0.407346
			0.659369					0.659369
			0.282726					0.282726
			0.1					0.1
			0.399664					0.399664
			0.1					0.1
			0.1					0.1
			0.1					0.1
			0.1					0.1
			0.1					0.1
			0.273679					0.273679
			0.1					0.1
			0.39656					0.39656
			0.1					0.1
			0.746119					0.746119
			0.1					0.1
			0.1					0.1
			0.1					0.1
			0.576196					0.576196
			0.1					0.1
			0.945454					0.945454
			0.1					0.1
			0.383382					0.383382
			0.221089					0.221089
			0.311902					0.311902
			0.464143					0.464143
			0.551392					0.551392
			0.772763					0.772763
			0.962508					0.962508
			0.72211					0.72211
			0.1					0.1
			0.349767					0.349767
			0.1					0.1
			0.1					0.1
			1.28605					1.28605
			0.443524					0.443524
			0.1					0.1
			1.12609					1.12609
			0.745465					0.745465
			0.318527					0.318527
			0.309132					0.309132
			0.1					0.1
			0.327136					0.327136
			0.1					0.1
			0.33373					0.33373
			0.1					0.1
			1.27781					1.27781
			0.478647					0.478647
			0.898008					0.898008
			0.933983					0.933983
			0.579829					0.579829
			0.260309					0.260309
			1.01428					1.01428
			0.1					0.1
			0.1					0.1
			0.434329					0.434329
			0.70962					0.70962
			0.1					0.1
			0.324745					0.324745
			1.11953					1.11953
			0.1					0.1
			0.251456					0.251456
			0.283221					0.283221
			0.1					0.1
			0.1					0.1
			0.1					0.1
			0.696699					0.696699
			0.629273					0.629273
			0.1					0.1
			0.726406					0.726406
			0.733245					0.733245
			0.1					0.1
			0.224576					0.224576
			0.234631					0.234631
			0.303934					0.303934
			0.238626					0.238626
			0.30915					0.30915
			0.87117					0.87117
			0.1					0.1
			0.829165					0.829165
			0.1					0.1
			0.510985					0.510985
			0.588014					0.588014
			0.611913					0.611913
			0.241512					0.241512
			0.1					0.1
			0.225229					0.225229
			0.1					0.1
			1.16901					1.16901
			0.269294					0.269294
			0.1					0.1
			0.1					0.1
			0.88725					0.88725
			0.219711					0.219711
			0.296769					0.296769
			0.172029					0.172029
			1.44743					1.44743
			0.554019					0.554019
			0.262482					0.262482
			0.189318					0.189318
			0.527399					0.527399
			0.279958					0.279958
			0.1498					0.1498
			0.382859					0.382859
			0.1					0.1
			0.442412					0.442412
			0.318418					0.318418
			0.1					0.1
			0.246708					0.246708
			0.455904					0.455904
			0.882498					0.882498
			0.585203					0.585203
			0.1					0.1
			0.440788					0.440788
			0.1					0.1
			0.1					0.1
			0.535525					0.535525
			0.531992					0.531992
			0.1					0.1
			0.872643					0.872643
			0.389093					0.389093
			0.1					0.1
			0.290779					0.290779
			0.488759					0.488759
			0.208601					0.208601
			0.691749					0.691749
			0.342366					0.342366
			0.393803					0.393803
			0.235541					0.235541
			0.36258					0.36258
			0.664177					0.664177
			0.492308					0.492308
			0.362235					0.362235
			0.434158					0.434158
			1.11481					1.11481
			0.360059					0.360059
			0.39674					0.39674
			0.1					0.1
			0.517436					0.517436
			1.12399					1.12399
			0.1					0.1
			0.884339					0.884339
			0.967041					0.967041
			0.927525					0.927525
			0.269205					0.269205
			0.327314					0.327314
			0.1					0.1
			0.378406					0.378406
			0.1					0.1
			0.548486					0.548486
			0.1					0.1
			0.544126					0.544126
			1.12699					1.12699
			0.454567					0.454567
			0.977493					0.977493
			0.596188					0.596188
			0.283445					0.283445
			0.397987					0.397987
			0.1					0.1
			0.657212					0.657212
			0.569693					0.569693
			0.1					0.1
			2.00981					2.00981
			0.188531					0.188531
			0.448441					0.448441
			0.66167					0.66167
			0.1					0.1
			0.1					0.1
			0.432404					0.432404
			0.694805					0.694805
			0.473386					0.473386
			1.34445					1.34445
			0.1					0.1
			0.1					0.1
			0.1					0.1
			0.1					0.1
			0.30415					0.30415
			0.382129					0.382129
			0.238695					0.238695
			0.257768					0.257768
			0.709943					0.709943
			0.1					0.1
			0.885363					0.885363
			0.480458					0.480458
			0.776172					0.776172
			0.697805					0.697805
			0.908065					0.908065
			0.654544					0.654544
			0.806894					0.806894
			0.1					0.1
			1.16896					1.16896
			0.1					0.1
			1.20002					1.20002
			1.20709					1.20709
			0.427818					0.427818
			1.19127					1.19127
			0.1					0.1
			0.1					0.1
			0.212784					0.212784
			0.717768					0.717768
			0.1					0.1
			0.1					0.1
			0.1					0.1
			0.391421					0.391421
			0.1					0.1
			0.1					0.1
			0.38887					0.38887
			0.543505					0.543505
			0.1					0.1
			0.395082					0.395082
			0.1					0.1
			0.486475					0.486475
			0.981956					0.981956
			0.1					0.1
			0.429356					0.429356
			0.1					0.1
			0.351698					0.351698
			0.1					0.1
			0.266896					0.266896
			0.1					0.1
			0.362617					0.362617
			0.1					0.1
			0.1					0.1
			0.331292					0.331292
			0.331823					0.331823
			0.1					0.1
			0.1					0.1
			0.1					0.1
			0.706025					0.706025
			0.1					0.1
			1.29014					1.29014
			0.1					0.1
			0.1					0.1
			0.258373					0.258373
			0.311832					0.311832
			0.1					0.1
			1.8414					1.8414
			0.1					0.1
			0.244258					0.244258
			1.09222					1.09222
			0.307737					0.307737
			0.656563					0.656563
			0.734733					0.734733
			0.395282					0.395282
			0.1					0.1
			0.541653					0.541653
			0.1					0.1
			0.1					0.1
			0.844417					0.844417
			0.468884					0.468884
			0.477386					0.477386
			0.1					0.1
			0.1					0.1
			1.78093					1.78093
			0.1					0.1
			0.1					0.1
			0.1					0.1
			0.348784					0.348784
			0.710436					0.710436
			0.283525					0.283525
			0.1					0.1
			0.241442					0.241442
			0.1					0.1
			1.21239					1.21239
			0.1					0.1
			0.692739					0.692739
			0.1					0.1
			0.1					0.1
			0.1					0.1
			0.1					0.1
			0.1					0.1
			0.667272					0.667272
			0.1					0.1
			0.1					0.1
			0.525509					0.525509
			0.1					0.1
			0.202482					0.202482
			0.1					0.1
			0.1					0.1
			0.332421					0.332421
			0.1					0.1
			0.360524					0.360524
			0.1					0.1
			0.485551					0.485551
			0.1					0.1
			0.37025					0.37025
			0.1					0.1
			0.214942					0.214942
			0.18433					0.18433
			0.1					0.1
			0.1					0.1
			0.1					0.1
			0.1					0.1
			0.1					0.1
			0.381006					0.381006
			0.282106					0.282106
			0.475652					0.475652
			0.1					0.1
			0.1					0.1
			0.437473					0.437473
			0.355369					0.355369
			0.1					0.1
			0.1					0.1
			0.1					0.1
			0.269914					0.269914
			0.1					0.1
			0.372003					0.372003
			0.388961					0.388961
			0.1					0.1
			0.1					0.1
			0.1					0.1
			0.1					0.1
			0.457315					0.457315
			0.1					0.1
			0.1					0.1
			0.1					0.1
			0.1					0.1
			0.237937					0.237937
			0.1					0.1
			0.465289					0.465289
			0.216117					0.216117
			0.367413					0.367413
			0.218263					0.218263
			0.254361					0.254361
			0.282131					0.282131
			0.1					0.1
			0.551106					0.551106
			0.579861					0.579861
			0.1					0.1
			0.1					0.1
			0.1					0.1
			0.560897					0.560897
			0.1					0.1
			0.482283					0.482283
			0.1					0.1
			0.1					0.1
			0.1					0.1
			0.1					0.1
			0.1					0.1
			0.684827					0.684827
			0.1					0.1
			0.1					0.1
			0.1					0.1
			0.557303					0.557303
			0.664365					0.664365
			0.305053					0.305053
			0.1					0.1
			0.1					0.1
			0.1					0.1
			0.1					0.1
			0.1					0.1
			1.60344					1.60344
			0.1					0.1
			0.1					0.1
			0.1					0.1
			0.1					0.1
			0.450986					0.450986
			0.1					0.1
			0.457427					0.457427
			0.38069					0.38069
			0.1					0.1
			0.1					0.1
			0.1					0.1
			0.1					0.1
			0.728544					0.728544
			0.246159					0.246159
			0.1					0.1
			0.217643					0.217643
			0.1					0.1
			0.1					0.1
			0.1					0.1
			0.1					0.1
			0.1					0.1
			2.28813					2.28813
			0.1					0.1
			0.1					0.1
			0.217113					0.217113
			0.282648					0.282648
			0.713753					0.713753
			0.530055					0.530055
			0.1					0.1
			0.45806					0.45806
			0.1					0.1
			0.1					0.1
			0.1					0.1
			0.987094					0.987094
			0.837562					0.837562
			0.665983					0.665983
			0.993933					0.993933
			0.545556					0.545556
			0.611924					0.611924
			0.1					0.1
			0.756283					0.756283
			0.1					0.1
			0.478147					0.478147
			0.441935					0.441935
			0.1					0.1
			2.14034					2.14034
			0.1					0.1
			0.372031					0.372031
			0.1					0.1
			0.450678					0.450678
			0.381152					0.381152
			0.489169					0.489169
			0.1					0.1
			0.1					0.1
			0.1					0.1
			0.1					0.1
			0.560796					0.560796
			0.1					0.1
			0.1					0.1
			0.1					0.1
			0.1					0.1
			0.1					0.1
			1.54824					1.54824
			0.1					0.1
			0.1					0.1
			0.1					0.1
			0.1					0.1
			0.1					0.1
			0.1					0.1
			0.1					0.1
			0.1					0.1
			1.92914					1.92914
			0.1					0.1
			0.1					0.1
			0.1					0.1
			0.665763					0.665763
			0.804854					0.804854
			0.1					0.1
			0.27831					0.27831
			0.1					0.1
			0.1					0.1
			0.653231					0.653231
			0.640401					0.640401
			0.1					0.1
			0.1					0.1
			0.1					0.1
			0.1					0.1
			0.1					0.1
			0.478537					0.478537
			0.1					0.1
			0.471637					0.471637
			0.365484					0.365484
			0.1					0.1
			0.709544					0.709544
			0.698383					0.698383
			0.1					0.1
			0.536325					0.536325
			0.1					0.1
			0.1					0.1
			1.1417					1.1417
			0.392037					0.392037
			0.389636					0.389636
			0.1					0.1
			0.1					0.1
			0.1					0.1
			0.1					0.1
			0.1					0.1
			0.1					0.1
			0.1					0.1
			0.1					0.1
			0.1					0.1
			0.1					0.1
			0.1					0.1
			0.1					0.1
			0.745065					0.745065
			0.648094					0.648094
			0.1					0.1
			1.68489					1.68489
			0.1					0.1
			0.724423					0.724423
			0.1					0.1
			0.1					0.1
			0.1					0.1
			0.599789					0.599789
			0.276076					0.276076
			0.295398					0.295398
			0.1					0.1
			1.4251					1.4251
			0.65389					0.65389
			0.955886					0.955886
			0.1					0.1
			0.1					0.1
			0.423501					0.423501
			0.1					0.1
			0.1					0.1
			1.02263					1.02263
			0.1					0.1
			0.821398					0.821398
			0.1					0.1
			0.1					0.1
			1.32265					1.32265
			0.445413					0.445413
			0.1					0.1
			0.1					0.1
			0.1					0.1
			0.1					0.1
			1.35917					1.35917
			0.1					0.1
			0.559372					0.559372
			0.444533					0.444533
			0.1					0.1
			0.1					0.1
			0.1					0.1
			0.1					0.1
			0.449297					0.449297
			0.356244					0.356244
			0.1					0.1
			0.396612					0.396612
			0.290363					0.290363
			0.1					0.1
			0.1					0.1
			0.610318					0.610318
			0.83413					0.83413
			0.1					0.1
			0.607965					0.607965
			0.251053					0.251053
			0.1					0.1
			0.73772					0.73772
			0.1					0.1
			0.1					0.1
			0.582074					0.582074
			0.650075					0.650075
			0.360306					0.360306
			0.1					0.1
			0.1					0.1
			0.205717					0.205717
			0.268313					0.268313
			0.1					0.1
			0.214032					0.214032
			0.1					0.1
			0.417336					0.417336
			0.1					0.1
			0.1					0.1
			0.343017					0.343017
			0.325171					0.325171
			0.1					0.1
			0.167142					0.167142
			0.1					0.1
			0.1					0.1
			1.44221					1.44221
			0.275192					0.275192
			0.367808					0.367808
			0.1					0.1
			0.274546					0.274546
			0.283121					0.283121
			0.1					0.1
			0.502447					0.502447
			0.1					0.1
			0.1					0.1
			0.1					0.1
			0.1					0.1
			0.361842					0.361842
			0.1					0.1
			0.1					0.1
			0.270491					0.270491
			0.327563					0.327563
			0.1					0.1
			0.1					0.1
			0.800653					0.800653
			0.1					0.1
			0.311324					0.311324
			0.1					0.1
			0.1					0.1
			0.1					0.1
			0.1					0.1
			0.636557					0.636557
			0.1					0.1
			0.1					0.1
			0.249836					0.249836
			0.500327					0.500327
			0.1					0.1
			0.1					0.1
			0.1					0.1
			0.254045					0.254045
			0.1					0.1
			0.648568					0.648568
			0.1					0.1
			0.1					0.1
			0.464924					0.464924
			0.470406					0.470406
			0.469137					0.469137
			0.1					0.1
			0.806644					0.806644
			0.283016					0.283016
			0.615869					0.615869
			0.1					0.1
			0.309564					0.309564
			0.301731					0.301731
			0.1					0.1
			0.1					0.1
			0.1					0.1
			0.1					0.1
			1.15647					1.15647
			0.1					0.1
			2.32465					2.32465
			0.1					0.1
			1.253					1.253
			0.250926					0.250926
			0.986741					0.986741
			0.1					0.1
			0.1					0.1
			0.539826					0.539826
			2.90863					2.90863
			0.1					0.1
			0.620719					0.620719
			0.1					0.1
			0.1					0.1
			0.259769					0.259769
			0.1					0.1
			0.1					0.1
			0.1					0.1
			0.360368					0.360368
			0.1					0.1
			0.1					0.1
			0.1					0.1
			0.1					0.1
			0.1					0.1
			0.500192					0.500192
			0.880155					0.880155
			0.954972					0.954972
			0.302532					0.302532
			0.875772					0.875772
			0.681238					0.681238
			0.446369					0.446369
			0.1					0.1
			0.426691					0.426691
			0.1					0.1
			0.224479					0.224479
			0.485964					0.485964
			0.1					0.1
			0.1					0.1
			0.1					0.1
			0.981603					0.981603
			0.563138					0.563138
			0.1					0.1
			0.40447					0.40447
			0.210421					0.210421
			0.1					0.1
			0.51718					0.51718
			0.320874					0.320874
			0.1					0.1
			0.452096					0.452096
			0.30204					0.30204
			0.1					0.1
			0.33226					0.33226
			0.1					0.1
			0.1					0.1
			0.274309					0.274309
			0.1					0.1
			0.438406					0.438406
			0.1					0.1
			0.239791					0.239791
			0.233618					0.233618
			0.1					0.1
			0.374975					0.374975
			0.1					0.1
			0.289694					0.289694
			0.1					0.1
			0.246566					0.246566
			0.1					0.1
			0.1					0.1
			0.1					0.1
			0.1					0.1
			0.1					0.1
			0.778981					0.778981
			0.394717					0.394717
			0.474927					0.474927
			0.541209					0.541209
			0.270219					0.270219
			0.501001					0.501001
			0.1					0.1
			0.1					0.1
			0.1					0.1
			0.703169					0.703169
			0.563147					0.563147
			0.29749					0.29749
			0.509138					0.509138
			0.312472					0.312472
			0.1					0.1
			0.1					0.1
			0.1					0.1
			0.558964					0.558964
			0.1					0.1
			0.860491					0.860491
			0.1					0.1
			0.447499					0.447499
			0.372513					0.372513
			0.611381					0.611381
			0.665109					0.665109
			0.1					0.1
			0.321609					0.321609
			0.1					0.1
			0.509195					0.509195
			0.1					0.1
			0.496158					0.496158
			0.1					0.1
			0.471846					0.471846
			0.1					0.1
			0.1					0.1
			0.1					0.1
			0.505888					0.505888
			0.1					0.1
			1.20822					1.20822
			0.207595					0.207595
			0.1					0.1
			0.1					0.1
			0.288579					0.288579
			0.927402					0.927402
			0.392519					0.392519
			0.292275					0.292275
			0.1					0.1
			0.1					0.1
			1.13022					1.13022
			0.1					0.1
			0.1					0.1
			0.1					0.1
			0.1					0.1
			0.1					0.1
			0.1					0.1
			0.1					0.1
			0.1					0.1
			0.1					0.1
			0.1					0.1
			0.1					0.1
			0.1					0.1
			0.27731					0.27731
			0.1					0.1
			0.633181					0.633181
			0.531462					0.531462
			0.1					0.1
			0.1					0.1
			0.643539					0.643539
[truncated: 964 more rows]
